# Supplementary material for: Spatio-temporal dynamics of three diseases caused by Aedes-borne arboviruses in Mexico
Source: Commun Med (Lond). 2022 Oct 28;2:134. doi: 10.1038/s43856-022-00192-7 (PMC9616936; doi:10.1038/s43856-022-00192-7)
Supplement: Supplementary file 3 — Supplementary Data [file 43856_2022_192_MOESM3_ESM.csv]

group	subgroup	shap value	cluster	type
Houses with floor of dirt	class 1	0.515827665	non	chkk
Illiteracy	class 0	0.707428636	all	dengue
Mean Max Temp	class 1	0.293676783	non	dengue
Mean Max Temp	class 0	0.592260077	all	chkk
Population without health services	class 0	0.337437322	all	dengue
Houses without sewage	class 1	0.019347168	non	zika
Population without health services	class 1	0.772720203	non	dengue
Min mm/day	class 0	0.001	all	chkk
Houses without water pipelines	class 0	0.275768419	all	chkk
Altitude	class 0	0.106512307	all	chkk
Houses with floor of dirt	class 1	0.159875593	non	zika
Houses without sewage	class 1	0.338113654	all	zika
Houses with floor of dirt	class 0	0.177130613	non	zika
Houses without electricity	class 1	0.021934312	non	chkk
Population without health services	class 0	0.485651027	non	zika
Altitude	class 0	0.055435653	all	zika
Houses without sewage	class 1	0.026636495	non	zika
Houses without sewage	class 0	0.163830764	non	chkk
Min mm/day	class 1	0.017189415	non	dengue
Houses without electricity	class 1	0.299976351	non	dengue
Houses without electricity	class 0	0.285561157	non	dengue
Min mm/day	class 1	0.001	non	dengue
Mean Min Temp	class 1	0.326723069	all	dengue
Mean Temp	class 1	0.745358876	non	dengue
Mean Max Temp	class 0	0.211836108	non	zika
Min mm/day	class 0	0.030592628	non	zika
Houses without sewage	class 1	0.208532729	non	chkk
Mean Min Temp	class 0	0.0215497	non	chkk
Houses with floor of dirt	class 1	0.176869301	all	zika
Mean Min Temp	class 0	0.149532079	non	zika
Population without health services	class 1	0.320281876	all	dengue
Mean mm/day	class 0	0.28372699	all	zika
Min mm/day	class 1	0.02022217	non	chkk
Houses with floor of dirt	class 0	0.506013909	all	chkk
Illiteracy	class 0	0.7949217	all	chkk
Houses with floor of dirt	class 0	0.215735883	non	dengue
Houses without water pipelines	class 0	0.599628985	all	zika
Altitude	class 1	0.001	non	dengue
Population without health services	class 1	0.756837807	non	dengue
Houses without water pipelines	class 0	0.330948421	all	chkk
Houses with floor of dirt	class 1	0.5778616	all	dengue
Houses without toilet	class 1	1.186809915	non	zika
Mean Max Temp	class 1	0.619983723	all	chkk
Mean Max Temp	class 0	0.222386817	non	zika
Mean Min Temp	class 0	0.224903237	all	zika
Mean Max Temp	class 0	0.192630791	all	zika
Mean Max Temp	class 0	0.229224154	all	zika
Population without health services	class 1	0.318611001	all	dengue
Illiteracy	class 1	0.737851666	non	zika
Houses without toilet	class 0	0.466661298	all	zika
Population without health services	class 1	0.399443233	non	zika
Mean mm/day	class 1	0.239289627	all	chkk
Houses with floor of dirt	class 0	0.179369944	non	zika
Houses without toilet	class 0	0.419027918	all	chkk
Houses without electricity	class 1	0.303116271	non	dengue
Illiteracy	class 1	0.711392365	non	zika
Houses without sewage	class 0	0.042314951	non	zika
Houses without electricity	class 0	0.065631597	all	zika
Mean Min Temp	class 0	0.113243487	non	zika
Mean Max Temp	class 0	0.248539174	non	dengue
Houses with floor of dirt	class 1	0.517636517	all	chkk
Population without health services	class 0	0.807216051	all	zika
Houses without electricity	class 0	0.418475149	all	dengue
Houses without water pipelines	class 0	0.283193485	non	dengue
Illiteracy	class 1	0.839531524	all	zika
Max mm/day	class 1	0.39539348	non	dengue
Mean Min Temp	class 1	0.522624519	non	dengue
Houses without electricity	class 0	0.047021969	non	chkk
Min mm/day	class 0	0.015443241	non	zika
Min mm/day	class 0	0.001074114	all	dengue
Houses with floor of dirt	class 1	0.204513076	non	zika
Mean Min Temp	class 1	0.184879065	all	zika
Altitude	class 0	0.04023122	non	chkk
Mean Max Temp	class 1	0.487726038	all	dengue
Houses with floor of dirt	class 0	0.18	all	zika
Mean mm/day	class 1	0.296043522	all	dengue
Min mm/day	class 0	0.001	all	zika
Houses without toilet	class 0	0.436405088	all	zika
Altitude	class 1	0.049855615	non	chkk
Mean Min Temp	class 0	0.138352024	non	zika
Population without health services	class 0	0.45681357	non	zika
Illiteracy	class 0	0.697256658	all	dengue
Altitude	class 1	0.008839464	all	dengue
Altitude	class 0	0.020086868	non	zika
Mean mm/day	class 1	0.282513616	all	chkk
Min mm/day	class 0	0.025321604	non	chkk
Mean Max Temp	class 0	0.465564316	all	dengue
Mean Temp	class 0	0.690684427	non	dengue
Mean Temp	class 1	0.046022438	non	chkk
Population without health services	class 1	0.921354584	all	zika
Min mm/day	class 0	0.025829554	non	chkk
Houses without water pipelines	class 0	0.249942298	all	chkk
Illiteracy	class 0	0.9	all	zika
Houses without water pipelines	class 0	0.393339123	non	zika
Altitude	class 1	0.069461155	all	chkk
Population without health services	class 1	1.168421219	all	chkk
Mean mm/day	class 0	0.421765472	non	dengue
Illiteracy	class 0	0.252480022	non	chkk
Max mm/day	class 0	0.231624489	all	dengue
Mean Max Temp	class 1	0.310048975	non	dengue
Houses without sewage	class 1	0.410768572	all	chkk
Houses without sewage	class 0	0.485176492	all	dengue
Mean Max Temp	class 1	0.634290435	all	chkk
Mean Temp	class 1	0.744220924	non	dengue
Houses with floor of dirt	class 0	0.512857214	non	chkk
Min mm/day	class 1	0.022328489	all	chkk
Houses without electricity	class 0	0.545737277	non	zika
Houses without toilet	class 0	0.461833213	all	dengue
Mean Temp	class 0	0.021555483	non	zika
Altitude	class 0	0.049296313	non	chkk
Population without health services	class 1	0.386937761	non	zika
Illiteracy	class 1	0.660426225	all	dengue
Mean mm/day	class 1	0.185690804	all	chkk
Mean mm/day	class 0	0.366419033	non	chkk
Houses with floor of dirt	class 1	0.557154743	non	chkk
Mean Max Temp	class 0	0.214719507	non	zika
Mean Max Temp	class 0	0.276330098	non	dengue
Houses without sewage	class 1	0.222866941	non	chkk
Mean mm/day	class 1	0.241997593	all	chkk
Mean Min Temp	class 0	0.503118938	non	dengue
Max mm/day	class 0	0.299655038	all	chkk
Altitude	class 1	0.093962849	all	chkk
Mean Max Temp	class 1	0.656320549	all	chkk
Max mm/day	class 1	0.288914115	all	dengue
Mean mm/day	class 1	0.353321969	all	zika
Houses without water pipelines	class 0	0.148319375	non	chkk
Illiteracy	class 1	0.517862685	non	dengue
Houses without toilet	class 0	1.208350354	non	zika
Min mm/day	class 0	0.001	all	zika
Mean Temp	class 0	0.125697187	all	dengue
Mean Temp	class 0	0.034846923	non	chkk
Mean Min Temp	class 1	0.429161845	all	chkk
Houses without sewage	class 0	0.414682665	all	chkk
Houses without toilet	class 0	0.798020438	non	chkk
Illiteracy	class 1	0.818399884	all	chkk
Houses without water pipelines	class 1	0.542481443	all	zika
Mean mm/day	class 1	0.375399334	all	zika
Mean Max Temp	class 1	0.918702344	non	chkk
Mean Temp	class 1	0.309948119	all	zika
Mean mm/day	class 0	0.292538393	all	zika
Houses without electricity	class 1	0.599784477	non	zika
Illiteracy	class 0	0.900456184	all	zika
Houses without toilet	class 0	0.443781227	all	zika
Houses without water pipelines	class 0	0.386633738	all	dengue
Illiteracy	class 0	0.676939878	all	dengue
Population without health services	class 1	0.455320644	non	zika
Houses without electricity	class 1	0.057138473	all	zika
Houses without electricity	class 0	0.049914713	non	chkk
Houses with floor of dirt	class 1	0.241354073	non	dengue
Mean Max Temp	class 0	1.025674073	non	chkk
Houses without electricity	class 1	0.509371027	all	chkk
Houses without water pipelines	class 0	0.407608737	non	zika
Min mm/day	class 1	0.029883447	all	dengue
Mean Max Temp	class 0	0.451383704	all	dengue
Houses without toilet	class 0	0.432127638	all	zika
Houses without electricity	class 0	0.063701203	all	zika
Houses without electricity	class 1	0.073620817	all	zika
Mean Max Temp	class 1	0.261628158	non	dengue
Mean Min Temp	class 0	0.315975729	all	dengue
Houses without toilet	class 1	0.416205468	all	zika
Mean Max Temp	class 0	0.989452309	non	chkk
Houses without electricity	class 1	0.426527157	all	dengue
Mean mm/day	class 0	0.293107805	all	zika
Mean Max Temp	class 0	0.291334489	non	dengue
Mean Min Temp	class 0	0.472487257	non	dengue
Houses without toilet	class 1	0.483743289	all	dengue
Houses with floor of dirt	class 1	0.606685997	all	dengue
Houses without electricity	class 1	0.402256087	all	dengue
Altitude	class 1	0.065512177	non	zika
Altitude	class 1	0.023813193	non	dengue
Houses without toilet	class 1	1.187351561	non	zika
Mean Min Temp	class 0	0.03793849	non	chkk
Mean Min Temp	class 1	0.364146394	all	dengue
Mean Min Temp	class 0	0.21352122	all	zika
Population without health services	class 0	0.436563963	non	zika
Mean Temp	class 0	0.001	non	chkk
Houses without toilet	class 1	0.391960851	all	zika
Mean Temp	class 1	0.759310513	non	dengue
Max mm/day	class 0	0.261014612	all	dengue
Mean Min Temp	class 0	0.368061247	all	dengue
Houses with floor of dirt	class 0	0.525615254	non	chkk
Min mm/day	class 0	0.076518089	all	chkk
Mean Min Temp	class 0	0.510741202	all	chkk
Mean Temp	class 0	0.308972084	all	zika
Houses without toilet	class 0	0.457823412	all	dengue
Mean Max Temp	class 1	0.461013887	all	dengue
Min mm/day	class 1	0.016386664	all	zika
Mean Temp	class 0	0.109261769	all	chkk
Houses without toilet	class 1	0.2033428	all	chkk
Altitude	class 0	0.090435194	all	chkk
Mean Temp	class 1	0.09207973	all	dengue
Altitude	class 1	0.001	non	chkk
Mean Max Temp	class 1	0.46	all	dengue
Population without health services	class 1	1.169419144	all	chkk
Houses with floor of dirt	class 1	0.56027586	non	chkk
Houses with floor of dirt	class 1	0.225351957	non	dengue
Houses without water pipelines	class 1	0.557128681	all	zika
Mean Min Temp	class 1	0.017202064	non	chkk
Mean Temp	class 1	0.179094521	all	chkk
Houses without water pipelines	class 0	0.396472878	non	zika
Altitude	class 1	0.089053819	all	chkk
Houses with floor of dirt	class 0	0.188276199	all	zika
Max mm/day	class 0	0.713884667	non	zika
Mean Temp	class 1	0.158818732	all	chkk
Max mm/day	class 0	0.40001477	non	dengue
Illiteracy	class 1	0.745712683	non	zika
Houses without electricity	class 0	0.037180573	non	chkk
Mean Min Temp	class 1	0.489317795	non	dengue
Max mm/day	class 1	0.18194745	all	zika
Houses without electricity	class 1	0.076837818	all	zika
Max mm/day	class 0	0.094214039	non	chkk
Houses without toilet	class 1	0.234323053	all	chkk
Houses without water pipelines	class 0	0.288177254	non	dengue
Houses without toilet	class 1	0.234037981	all	chkk
Illiteracy	class 1	0.825164092	all	zika
Houses with floor of dirt	class 0	0.501014991	non	chkk
Mean Max Temp	class 1	0.674969351	all	chkk
Population without health services	class 0	1.179257689	all	chkk
Illiteracy	class 1	0.869466322	all	chkk
Altitude	class 1	0.001	non	zika
Min mm/day	class 1	0.001	non	dengue
Houses without toilet	class 1	0.389440618	all	zika
Mean Min Temp	class 1	0.055197299	non	chkk
Mean Min Temp	class 1	0.043900843	non	chkk
Mean Min Temp	class 1	0.4426843	all	chkk
Mean Temp	class 0	0.126249959	all	chkk
Houses without electricity	class 1	0.426170342	all	chkk
Population without health services	class 1	0.318151523	all	dengue
Houses without electricity	class 1	0.409105692	all	dengue
Houses without toilet	class 1	1.219524272	non	zika
Mean Min Temp	class 1	0.329805399	all	dengue
Mean Max Temp	class 1	0.466070899	all	dengue
Houses without electricity	class 0	0.42	all	dengue
Mean mm/day	class 1	0.383153553	all	zika
Houses without water pipelines	class 1	0.159749194	non	chkk
Mean Min Temp	class 1	0.353327043	all	dengue
Mean mm/day	class 1	0.417703705	non	dengue
Mean Max Temp	class 1	0.662709827	all	chkk
Houses without electricity	class 0	0.107755246	all	zika
Mean Min Temp	class 1	0.019253374	non	zika
Houses without toilet	class 0	0.454585264	non	dengue
Illiteracy	class 0	0.717389514	all	dengue
Houses without sewage	class 0	0.005565829	non	zika
Altitude	class 1	0.016531889	all	zika
Mean Max Temp	class 0	0.607967704	all	chkk
Min mm/day	class 0	0.027601203	non	dengue
Mean mm/day	class 1	0.412694075	non	chkk
Mean mm/day	class 1	0.231087326	all	chkk
Mean Max Temp	class 1	0.132014058	non	zika
Houses without water pipelines	class 0	0.140742766	non	chkk
Altitude	class 0	0.03219025	non	zika
Max mm/day	class 0	0.374938308	non	dengue
Houses without electricity	class 0	0.558994835	non	zika
Min mm/day	class 0	0.016485242	all	chkk
Houses without water pipelines	class 0	0.368708414	all	dengue
Houses without electricity	class 1	0.052996512	all	zika
Min mm/day	class 1	0.053322829	all	chkk
Min mm/day	class 0	0.00603981	non	zika
Mean Min Temp	class 0	0.37	all	dengue
Population without health services	class 1	0.36	non	chkk
Mean Temp	class 0	0.130770802	all	dengue
Houses without toilet	class 0	1.165456772	non	zika
Altitude	class 0	0.001	non	dengue
Min mm/day	class 0	0.021038899	all	zika
Mean mm/day	class 1	0.372272029	non	dengue
Houses without water pipelines	class 1	0.560592885	all	zika
Houses with floor of dirt	class 1	0.503190579	non	chkk
Max mm/day	class 0	0.224470146	all	zika
Mean Temp	class 1	0.001	non	zika
Mean Temp	class 0	0.035413873	non	chkk
Houses without sewage	class 0	0.492958919	non	dengue
Max mm/day	class 0	0.234863063	all	zika
Houses with floor of dirt	class 0	0.254024517	non	zika
Mean Temp	class 0	0.084184879	non	zika
Mean Min Temp	class 1	0.476381163	all	chkk
Max mm/day	class 1	0.39802428	non	dengue
Altitude	class 0	0.039647622	non	zika
Houses with floor of dirt	class 1	0.57266761	non	chkk
Min mm/day	class 1	0.056782204	non	dengue
Houses without sewage	class 0	0.304513194	all	zika
Min mm/day	class 0	0.015031064	non	dengue
Houses with floor of dirt	class 0	0.497481099	all	chkk
Illiteracy	class 1	0.672902288	all	dengue
Max mm/day	class 1	0.006214232	non	chkk
Mean Max Temp	class 1	0.288763126	non	dengue
Min mm/day	class 0	0.007011361	all	dengue
Mean Temp	class 0	0.126803135	all	dengue
Population without health services	class 1	0.363456973	non	chkk
Illiteracy	class 0	0.468301019	non	dengue
Houses without toilet	class 0	0.469821936	all	dengue
Houses without toilet	class 1	0.836935753	non	chkk
Mean Max Temp	class 1	0.902633349	non	chkk
Houses without water pipelines	class 0	0.354966375	all	chkk
Houses without sewage	class 1	0.460631361	non	dengue
Houses without toilet	class 1	0.2094277	all	chkk
Mean mm/day	class 1	0.36	all	zika
Population without health services	class 0	0.374988725	all	dengue
Houses with floor of dirt	class 1	0.513259729	all	chkk
Mean mm/day	class 0	0.425963685	non	zika
Altitude	class 1	0.008606728	all	zika
Houses without sewage	class 1	0.192621884	non	chkk
Mean Max Temp	class 0	0.210485838	non	zika
Houses without sewage	class 1	0.419840942	all	chkk
Max mm/day	class 0	0.20499491	all	zika
Mean mm/day	class 1	0.396139726	non	dengue
Mean Temp	class 1	0.192118063	all	dengue
Houses without water pipelines	class 0	0.368232237	all	dengue
Houses without toilet	class 1	0.420188501	non	dengue
Houses without water pipelines	class 1	0.330582126	non	dengue
Population without health services	class 1	0.331232475	non	chkk
Houses without toilet	class 1	1.18955227	non	zika
Houses without electricity	class 0	0.061996031	all	zika
Max mm/day	class 0	0.2504159	all	dengue
Houses without electricity	class 0	0.595671086	all	chkk
Mean Min Temp	class 1	0.506011693	non	dengue
Houses without sewage	class 1	0.001	non	zika
Mean mm/day	class 1	0.258562606	all	dengue
Mean Max Temp	class 0	0.617293203	all	chkk
Mean Max Temp	class 0	0.214113848	non	zika
Mean Temp	class 1	0.252884478	all	zika
Houses without toilet	class 1	0.410074578	non	dengue
Houses without water pipelines	class 1	0.325127681	non	dengue
Altitude	class 1	0.008127752	all	dengue
Altitude	class 0	0.001	all	zika
Min mm/day	class 1	0.007961492	all	dengue
Houses without water pipelines	class 1	0.369073398	all	dengue
Houses with floor of dirt	class 0	0.627642129	all	dengue
Mean Max Temp	class 1	0.444417619	all	dengue
Mean Temp	class 0	0.118867144	all	dengue
Population without health services	class 0	0.818789893	all	zika
Mean Temp	class 1	0.131025771	all	chkk
Max mm/day	class 0	0.291430784	all	dengue
Houses with floor of dirt	class 0	0.233240139	non	dengue
Houses without toilet	class 0	0.426347578	all	zika
Houses without electricity	class 1	0.578291894	non	zika
Houses without toilet	class 1	1.20044726	non	zika
Altitude	class 1	0.029929828	non	dengue
Houses without water pipelines	class 0	0.296935715	all	chkk
Houses without water pipelines	class 0	0.40236585	non	zika
Houses without electricity	class 0	0.00449695	non	chkk
Mean Temp	class 0	0.079643628	non	chkk
Altitude	class 0	0.021593132	non	zika
Houses without sewage	class 0	0.506544702	all	dengue
Min mm/day	class 0	0.02	all	zika
Min mm/day	class 0	0.007785333	non	dengue
Houses without toilet	class 0	0.456825144	non	dengue
Houses without water pipelines	class 1	0.409984105	all	dengue
Population without health services	class 0	0.398394583	non	zika
Houses without water pipelines	class 1	0.14263019	non	chkk
Altitude	class 0	0.026394139	non	chkk
Population without health services	class 1	0.505885908	non	zika
Population without health services	class 0	0.773050137	non	dengue
Min mm/day	class 0	0.001	non	dengue
Mean Min Temp	class 0	0.293909679	all	zika
Mean Min Temp	class 0	0.48995478	non	dengue
Houses without sewage	class 0	0.036346892	non	zika
Altitude	class 0	0.001	non	zika
Min mm/day	class 1	0.024536811	all	dengue
Altitude	class 1	0.005990942	non	dengue
Houses without toilet	class 0	0.453195666	non	dengue
Houses without toilet	class 0	1.119075986	non	zika
Population without health services	class 1	0.369305428	non	chkk
Max mm/day	class 1	0.31357636	all	dengue
Mean Min Temp	class 0	0.489717723	non	dengue
Houses with floor of dirt	class 1	0.593482292	all	dengue
Min mm/day	class 0	0.010812171	non	dengue
Mean mm/day	class 1	0.348352084	all	zika
Max mm/day	class 1	0.82683385	non	zika
Population without health services	class 0	1.219006975	all	chkk
Max mm/day	class 0	0.296046034	all	chkk
Altitude	class 1	0.001	all	dengue
Mean Max Temp	class 1	0.902729418	non	chkk
Houses without toilet	class 0	0.802235913	non	chkk
Altitude	class 1	0.031475445	all	dengue
Mean Min Temp	class 1	0.378235684	all	dengue
Population without health services	class 0	0.859466662	all	zika
Mean Max Temp	class 0	0.185567761	non	zika
Mean Max Temp	class 1	0.931211305	non	chkk
Mean mm/day	class 0	0.292286236	all	zika
Houses without toilet	class 0	0.376962784	all	chkk
Mean Temp	class 1	0.73510509	non	dengue
Population without health services	class 1	1.155312618	all	chkk
Altitude	class 0	0.001	non	zika
Min mm/day	class 1	0.013379391	non	chkk
Altitude	class 1	0.047653262	non	chkk
Houses without water pipelines	class 1	0.314130862	non	dengue
Houses without toilet	class 0	0.826906045	non	chkk
Min mm/day	class 1	0.014318206	all	dengue
Houses with floor of dirt	class 0	0.502143028	all	chkk
Max mm/day	class 1	0.176151205	all	zika
Mean Max Temp	class 1	0.230936798	non	zika
Min mm/day	class 1	0.018979496	non	chkk
Illiteracy	class 1	0.737997927	all	dengue
Mean Min Temp	class 1	0.547166828	non	dengue
Mean Max Temp	class 1	0.308878096	non	dengue
Population without health services	class 0	0.40271605	non	chkk
Houses without toilet	class 0	0.426779665	all	zika
Mean Temp	class 0	0.310234388	all	zika
Houses with floor of dirt	class 1	0.236553203	non	dengue
Mean Min Temp	class 0	0.492453359	non	dengue
Mean Max Temp	class 1	0.931912875	non	chkk
Mean Max Temp	class 1	0.199422094	non	zika
Houses without toilet	class 1	0.453310349	non	dengue
Mean Temp	class 1	0.003643953	non	zika
Houses with floor of dirt	class 0	0.622435664	all	dengue
Min mm/day	class 1	0.042953251	non	dengue
Houses without sewage	class 1	0.214531702	non	chkk
Houses without sewage	class 0	0.471694841	non	dengue
Houses without water pipelines	class 0	0.322363843	all	chkk
Houses without toilet	class 1	0.47019951	all	dengue
Mean mm/day	class 0	0.37	non	chkk
Mean Temp	class 1	0.183836056	all	chkk
Houses with floor of dirt	class 0	0.190977739	non	dengue
Houses without water pipelines	class 0	0.325507073	all	chkk
Population without health services	class 0	0.713942799	non	dengue
Mean Max Temp	class 0	0.219489987	non	zika
Mean Min Temp	class 1	0.502955645	non	dengue
Houses without electricity	class 1	0.063298778	all	zika
Houses without toilet	class 0	0.403462287	all	zika
Mean Temp	class 1	0.020028578	non	chkk
Population without health services	class 1	0.88944254	all	zika
Altitude	class 1	0.063476697	non	zika
Houses without toilet	class 0	0.418133813	all	dengue
Houses without water pipelines	class 0	0.61851497	all	zika
Mean mm/day	class 0	0.273771316	all	dengue
Houses without electricity	class 1	0.598293262	non	zika
Houses without sewage	class 0	0.482997496	non	dengue
Illiteracy	class 0	0.276104611	non	chkk
Houses without sewage	class 0	0.056520327	non	zika
Mean Max Temp	class 0	0.133967755	non	zika
Houses without water pipelines	class 0	0.43297754	non	zika
Houses without water pipelines	class 0	0.605496507	all	zika
Mean Temp	class 0	0.299692356	all	zika
Houses without water pipelines	class 0	0.388434675	all	dengue
Houses without water pipelines	class 1	0.306266337	all	chkk
Mean Max Temp	class 0	0.59450662	all	chkk
Mean mm/day	class 1	0.3978741	non	chkk
Houses without electricity	class 1	0.005695932	non	chkk
Houses without toilet	class 1	1.153355169	non	zika
Houses without toilet	class 1	1.194778852	non	zika
Houses without sewage	class 1	0.001	non	zika
Mean mm/day	class 1	0.394353163	non	zika
Houses without toilet	class 1	0.419753954	all	zika
Altitude	class 0	0.092664641	all	chkk
Min mm/day	class 0	0.026125229	non	chkk
Mean mm/day	class 0	0.319137371	all	dengue
Mean Min Temp	class 1	0.001	non	zika
Houses without electricity	class 1	0.565064884	non	zika
Min mm/day	class 0	0.047357347	all	chkk
Population without health services	class 1	0.903048589	all	zika
Population without health services	class 1	0.396510027	non	zika
Min mm/day	class 0	0.013193369	non	dengue
Mean Min Temp	class 1	0.001112237	non	chkk
Houses without electricity	class 0	0.542045761	non	zika
Houses without sewage	class 0	0.262538609	all	zika
Mean Min Temp	class 0	0.02	non	chkk
Population without health services	class 1	1.176695769	all	chkk
Mean Min Temp	class 1	0.479674877	non	dengue
Houses without electricity	class 0	0.034384588	all	zika
Max mm/day	class 1	0.001	non	chkk
Houses without water pipelines	class 0	0.374174815	non	zika
Mean Min Temp	class 1	0.012751912	non	zika
Mean Min Temp	class 1	0.049373271	non	zika
Illiteracy	class 1	0.808495447	non	zika
Mean Temp	class 1	0.18968707	all	chkk
Max mm/day	class 1	0.027631331	non	chkk
Illiteracy	class 1	0.78574209	all	chkk
Mean Max Temp	class 0	1.004653253	non	chkk
Max mm/day	class 0	0.296034286	all	dengue
Houses without electricity	class 0	0.515417026	non	zika
Altitude	class 0	0.035503356	non	dengue
Illiteracy	class 0	0.772490318	all	chkk
Houses without electricity	class 0	0.004137905	non	chkk
Mean Temp	class 1	0.037906866	non	zika
Min mm/day	class 0	0.001397852	non	dengue
Houses without electricity	class 0	0.051744947	non	chkk
Mean Max Temp	class 1	0.480732995	all	dengue
Houses without toilet	class 1	1.19881763	non	zika
Mean Temp	class 1	0.03610404	non	zika
Mean Temp	class 0	0.315929011	all	zika
Mean Min Temp	class 1	0.001	non	chkk
Houses without water pipelines	class 1	0.272861809	non	dengue
Min mm/day	class 0	0.021088339	non	zika
Houses without water pipelines	class 1	0.568047061	all	zika
Houses without toilet	class 1	1.195898149	non	zika
Houses with floor of dirt	class 0	0.5	all	chkk
Mean Min Temp	class 1	0.442126626	non	dengue
Min mm/day	class 0	0.009298446	non	dengue
Houses without sewage	class 1	0.209921816	non	chkk
Mean mm/day	class 1	0.376898195	non	dengue
Houses with floor of dirt	class 1	0.523715958	all	chkk
Min mm/day	class 1	0.032080967	all	dengue
Houses without water pipelines	class 1	0.152678482	non	chkk
Houses without water pipelines	class 1	0.394498956	all	dengue
Mean Max Temp	class 1	0.2025131	non	zika
Altitude	class 1	0.041060845	all	dengue
Mean mm/day	class 0	0.446467604	non	zika
Altitude	class 0	0.024651313	all	dengue
Mean Temp	class 1	0.043994828	non	chkk
Houses without toilet	class 0	0.815271988	non	chkk
Min mm/day	class 0	0.02315329	all	zika
Max mm/day	class 1	0.264372349	all	chkk
Houses without water pipelines	class 0	0.401097051	non	zika
Min mm/day	class 0	0.011670976	non	zika
Houses without water pipelines	class 1	0.293352177	non	dengue
Min mm/day	class 0	0.046670653	all	zika
Houses with floor of dirt	class 0	0.514438772	non	chkk
Houses without sewage	class 0	0.437526781	all	chkk
Houses without sewage	class 1	0.513038891	all	dengue
Illiteracy	class 1	0.693816345	non	zika
Mean Max Temp	class 1	0.92360729	non	chkk
Altitude	class 1	0.005426008	non	dengue
Altitude	class 0	0.090713945	all	chkk
Mean Temp	class 0	0.026593675	non	zika
Houses with floor of dirt	class 0	0.220410248	non	zika
Mean Temp	class 1	0.013917828	non	chkk
Houses without toilet	class 1	0.478912069	all	zika
Altitude	class 0	0.005354197	non	chkk
Houses without toilet	class 1	0.413550921	all	zika
Max mm/day	class 1	0.332296087	all	chkk
Mean mm/day	class 0	0.280934755	all	zika
Mean Min Temp	class 0	0.404079831	all	dengue
Altitude	class 0	0.023587418	all	dengue
Min mm/day	class 0	0.02718804	non	zika
Houses without toilet	class 1	0.834921233	non	chkk
Houses without electricity	class 0	0.287040992	non	dengue
Max mm/day	class 1	0.035553693	non	chkk
Mean Temp	class 0	0.012833846	non	zika
Houses without electricity	class 0	0.551773179	non	zika
Altitude	class 1	0.014166198	non	dengue
Houses without sewage	class 1	0.495891017	non	dengue
Houses with floor of dirt	class 0	0.62	all	dengue
Houses with floor of dirt	class 0	0.510566589	non	chkk
Houses without water pipelines	class 0	0.384300383	non	zika
Mean Min Temp	class 1	0.001	non	zika
Houses without toilet	class 0	0.380536274	all	zika
Mean Max Temp	class 0	0.964064257	non	chkk
Min mm/day	class 1	0.026946074	non	zika
Mean Min Temp	class 0	0.125390553	non	zika
Mean Temp	class 0	0.065819979	non	zika
Min mm/day	class 1	0.018448343	non	zika
Houses without electricity	class 1	0.309646307	non	dengue
Max mm/day	class 0	0.048672375	non	chkk
Houses without water pipelines	class 1	0.168624212	non	chkk
Population without health services	class 0	0.442461594	non	zika
Altitude	class 1	0.001	non	dengue
Mean Temp	class 0	0.012323967	non	chkk
Mean mm/day	class 0	0.286299712	all	dengue
Altitude	class 1	0.018036932	all	zika
Max mm/day	class 1	0.416379387	non	dengue
Illiteracy	class 0	0.28	non	chkk
Houses without toilet	class 1	1.208609095	non	zika
Houses without water pipelines	class 0	0.296968006	non	dengue
Illiteracy	class 0	0.483496557	non	dengue
Population without health services	class 0	0.379995344	all	dengue
Mean Min Temp	class 0	0.122051486	non	zika
Mean Max Temp	class 1	0.643628399	all	chkk
Max mm/day	class 0	0.082810449	non	chkk
Mean mm/day	class 0	0.196709455	all	chkk
Mean mm/day	class 0	0.267807992	all	dengue
Houses without water pipelines	class 1	0.308296186	all	chkk
Mean mm/day	class 0	0.393503667	non	chkk
Mean Temp	class 0	0.013756265	non	zika
Houses without electricity	class 1	0.074343159	all	zika
Houses without toilet	class 0	1.163201984	non	zika
Houses without sewage	class 0	0.483891089	non	dengue
Houses with floor of dirt	class 1	0.560563023	non	chkk
Houses with floor of dirt	class 1	0.584439161	all	dengue
Houses without water pipelines	class 0	0.165542451	non	chkk
Max mm/day	class 1	0.023618039	non	chkk
Houses with floor of dirt	class 1	0.620828873	all	dengue
Mean Temp	class 1	0.291538883	all	zika
Min mm/day	class 0	0.011465497	non	dengue
Mean Max Temp	class 1	0.912464618	non	chkk
Illiteracy	class 1	0.822639612	all	zika
Illiteracy	class 0	0.921441516	all	zika
Mean Max Temp	class 1	0.943781257	non	chkk
Mean Min Temp	class 1	0.178602899	all	zika
Mean Max Temp	class 0	0.989434293	non	chkk
Mean Min Temp	class 0	0.516972916	non	dengue
Population without health services	class 0	0.411393993	non	zika
Houses without electricity	class 0	0.449139171	all	dengue
Population without health services	class 0	0.882458021	all	zika
Houses without sewage	class 1	0.410449454	all	chkk
Mean Max Temp	class 1	0.180292343	all	zika
Houses without toilet	class 1	1.188484099	non	zika
Mean Max Temp	class 0	0.612155727	all	chkk
Houses without electricity	class 1	0.603698343	non	zika
Population without health services	class 0	0.413977897	non	chkk
Houses with floor of dirt	class 1	0.129937543	non	zika
Houses without electricity	class 1	0.383769227	all	dengue
Houses without electricity	class 0	0.001	non	chkk
Houses without sewage	class 1	0.354878599	all	zika
Houses without water pipelines	class 1	0.4	all	dengue
Illiteracy	class 1	0.802778227	all	chkk
Max mm/day	class 1	0.295340411	all	chkk
Max mm/day	class 1	0.296732015	all	dengue
Population without health services	class 1	0.337077642	all	dengue
Houses without toilet	class 0	0.431305444	all	dengue
Mean Max Temp	class 0	0.279111576	non	dengue
Population without health services	class 0	0.32661028	all	dengue
Altitude	class 0	0.001	non	zika
Mean mm/day	class 0	0.332544367	all	zika
Houses without toilet	class 1	1.188048271	non	zika
Mean Min Temp	class 1	0.450881868	all	chkk
Mean Max Temp	class 0	0.2059845	all	zika
Mean Max Temp	class 1	0.240869856	all	zika
Mean mm/day	class 1	0.446957577	non	zika
Mean Temp	class 1	0.043189139	all	dengue
Population without health services	class 0	0.82755562	all	zika
Houses with floor of dirt	class 0	0.49024103	all	chkk
Population without health services	class 1	1.167246	all	chkk
Houses without toilet	class 0	0.444236639	all	dengue
Houses without toilet	class 0	0.433700976	all	dengue
Houses without toilet	class 0	0.405254813	non	dengue
Houses without electricity	class 1	0.068773979	all	zika
Houses without toilet	class 0	1.136196431	non	zika
Max mm/day	class 1	0.168625989	all	zika
Mean Min Temp	class 1	0.02211018	non	zika
Illiteracy	class 0	0.275107097	non	chkk
Houses without electricity	class 0	0.415351116	all	dengue
Illiteracy	class 0	0.458936763	non	dengue
Population without health services	class 1	0.372506636	non	zika
Mean Min Temp	class 0	0.120205372	non	zika
Houses without electricity	class 1	0.017274359	all	zika
Houses without water pipelines	class 1	0.178791997	non	chkk
Houses with floor of dirt	class 1	0.201842547	all	zika
Mean Temp	class 1	0.735715113	non	dengue
Mean Max Temp	class 0	0.189546326	all	zika
Houses with floor of dirt	class 0	0.185982408	non	dengue
Mean Min Temp	class 1	0.452734857	all	chkk
Mean Max Temp	class 0	0.554496352	all	chkk
Mean Max Temp	class 1	0.430560537	all	dengue
Mean Temp	class 0	0.283666415	all	zika
Mean mm/day	class 1	0.405447099	non	dengue
Houses without water pipelines	class 0	0.234989773	non	dengue
Mean Min Temp	class 1	0.021782613	non	chkk
Mean mm/day	class 0	0.290619396	all	dengue
Population without health services	class 0	0.831583186	all	zika
Mean Min Temp	class 1	0.449871029	non	dengue
Mean Temp	class 0	0.124747508	all	chkk
Min mm/day	class 0	0.001	all	chkk
Altitude	class 0	0.040811956	all	zika
Illiteracy	class 0	0.525917255	non	dengue
Houses without sewage	class 0	0.477699141	non	dengue
Min mm/day	class 0	0.012513711	all	zika
Population without health services	class 0	1.198036973	all	chkk
Houses without toilet	class 1	0.209136258	all	chkk
Houses without electricity	class 0	0.554998035	non	zika
Houses without toilet	class 0	0.439229622	all	dengue
Mean mm/day	class 1	0.30975109	all	dengue
Mean Min Temp	class 1	0.458873679	all	chkk
Houses without water pipelines	class 0	0.632835912	all	zika
Houses without electricity	class 1	0.020255315	non	chkk
Mean Min Temp	class 0	0.497657851	all	chkk
Houses without water pipelines	class 0	0.164743251	non	chkk
Mean mm/day	class 1	0.418217161	non	chkk
Mean Temp	class 1	0.170071385	all	chkk
Houses with floor of dirt	class 1	0.196454358	non	zika
Max mm/day	class 1	0.294722514	all	chkk
Mean Temp	class 0	0.117719453	all	dengue
Mean mm/day	class 0	0.286312549	all	zika
Houses with floor of dirt	class 1	0.227937678	non	dengue
Houses without sewage	class 1	0.483316239	non	dengue
Mean mm/day	class 0	0.283799647	all	dengue
Houses without sewage	class 0	0.190732939	non	chkk
Houses without water pipelines	class 0	0.28	non	dengue
Mean mm/day	class 1	0.413890219	non	chkk
Houses with floor of dirt	class 0	0.18	all	zika
Houses without sewage	class 1	0.508728969	non	dengue
Illiteracy	class 1	0.683320585	all	dengue
Min mm/day	class 0	0.01012274	non	chkk
Mean mm/day	class 1	0.393601275	non	chkk
Houses without sewage	class 1	0.518700795	non	dengue
Houses with floor of dirt	class 1	0.176635487	all	zika
Max mm/day	class 1	0.020187784	non	chkk
Houses without sewage	class 0	0.320270769	all	zika
Illiteracy	class 0	0.68260592	non	zika
Population without health services	class 0	0.40426473	non	chkk
Altitude	class 0	0.091333854	all	chkk
Houses without sewage	class 0	0.300740692	all	zika
Min mm/day	class 1	0.001921962	non	dengue
Mean mm/day	class 0	0.38873195	non	chkk
Houses with floor of dirt	class 1	0.597079537	all	dengue
Max mm/day	class 0	0.304873075	all	chkk
Min mm/day	class 1	0.001	all	chkk
Mean mm/day	class 1	0.206089494	all	chkk
Altitude	class 0	0.010182911	non	chkk
Population without health services	class 1	0.910693173	all	zika
Houses without toilet	class 1	0.478985259	all	dengue
Mean mm/day	class 0	0.34837434	non	chkk
Altitude	class 0	0.001	all	zika
Houses without sewage	class 1	0.519288887	non	dengue
Houses without toilet	class 1	0.199131457	all	chkk
Houses with floor of dirt	class 0	0.509590811	non	chkk
Mean Max Temp	class 0	0.216324719	all	zika
Mean mm/day	class 1	0.210424174	all	chkk
Mean Max Temp	class 1	0.295092011	non	dengue
Mean Min Temp	class 0	0.516016308	non	dengue
Houses without electricity	class 1	0.280752592	non	dengue
Population without health services	class 1	0.782026824	non	dengue
Houses with floor of dirt	class 0	0.23247353	non	zika
Illiteracy	class 1	0.704937153	all	dengue
Houses without water pipelines	class 1	0.437239199	all	dengue
Mean mm/day	class 1	0.368958252	non	dengue
Houses without toilet	class 0	0.466077746	all	dengue
Houses without electricity	class 0	0.539703007	non	zika
Mean mm/day	class 1	0.40787723	non	dengue
Houses with floor of dirt	class 1	0.559753521	non	chkk
Min mm/day	class 0	0.032598655	all	zika
Houses with floor of dirt	class 1	0.619803655	all	chkk
Illiteracy	class 1	0.517728387	non	dengue
Houses without sewage	class 1	0.203484539	non	chkk
Mean Min Temp	class 1	0.033901522	non	chkk
Houses without electricity	class 1	0.089056421	all	zika
Max mm/day	class 1	0.287081866	all	chkk
Max mm/day	class 1	0.309916342	all	dengue
Houses without toilet	class 1	0.876702189	non	chkk
Population without health services	class 1	0.3806744	non	zika
Min mm/day	class 0	0.026342062	non	zika
Mean Min Temp	class 0	0.212453336	all	zika
Max mm/day	class 0	0.292815446	all	dengue
Illiteracy	class 0	0.8	all	chkk
Houses without electricity	class 0	0.541418975	non	zika
Illiteracy	class 1	0.724592296	non	zika
Houses without water pipelines	class 1	0.36640978	all	chkk
Max mm/day	class 0	0.287106879	all	chkk
Mean Max Temp	class 0	0.977796884	non	chkk
Mean mm/day	class 1	0.239796355	all	chkk
Houses without water pipelines	class 1	0.21000529	non	chkk
Mean Max Temp	class 1	0.337261828	non	dengue
Mean Temp	class 1	0.00165376	non	chkk
Houses without sewage	class 1	0.424555407	all	chkk
Houses without sewage	class 0	0.467675471	all	chkk
Houses without water pipelines	class 0	0.288916101	non	dengue
Min mm/day	class 1	0.030779926	all	chkk
Houses without electricity	class 1	0.303466387	non	dengue
Houses with floor of dirt	class 1	0.559490777	non	chkk
Houses without electricity	class 1	0.601428143	non	zika
Mean Min Temp	class 1	0.473140852	non	dengue
Houses without water pipelines	class 1	0.397924806	all	dengue
Min mm/day	class 1	0.003467997	non	dengue
Mean mm/day	class 1	0.393534548	non	zika
Houses without toilet	class 0	1.161312598	non	zika
Houses with floor of dirt	class 1	0.601850423	all	dengue
Max mm/day	class 1	0.284435013	all	chkk
Mean mm/day	class 1	0.309766905	all	dengue
Houses with floor of dirt	class 1	0.251790928	non	dengue
Mean Temp	class 1	0.141615027	all	chkk
Houses without sewage	class 0	0.289009666	all	zika
Houses with floor of dirt	class 0	0.215958221	non	zika
Mean Max Temp	class 1	0.669818942	all	chkk
Illiteracy	class 0	0.811889437	all	chkk
Houses without water pipelines	class 0	0.257699565	non	dengue
Houses without electricity	class 0	0.436784896	all	dengue
Max mm/day	class 0	0.053794726	non	chkk
Population without health services	class 0	0.727632566	non	dengue
Houses without sewage	class 0	0.462855907	all	chkk
Altitude	class 0	0.106108234	all	chkk
Mean Min Temp	class 0	0.226295734	all	zika
Illiteracy	class 0	0.465587521	non	dengue
Houses without sewage	class 0	0.309793347	all	zika
Houses without electricity	class 1	0.092606509	all	zika
Min mm/day	class 0	0.026295331	non	zika
Altitude	class 1	0.032094248	non	zika
Mean Min Temp	class 0	0.507048741	all	chkk
Max mm/day	class 1	0.012844074	non	chkk
Mean Max Temp	class 1	0.184454975	non	zika
Houses with floor of dirt	class 0	0.4819358	all	chkk
Mean Max Temp	class 0	0.963548302	non	chkk
Population without health services	class 1	0.299213136	all	dengue
Illiteracy	class 1	0.81608783	all	zika
Houses without electricity	class 0	0.071840784	all	zika
Min mm/day	class 0	0.001	non	dengue
Altitude	class 0	0.002816527	non	dengue
Houses without toilet	class 0	1.124527374	non	zika
Illiteracy	class 1	0.666327219	all	dengue
Mean Min Temp	class 1	0.026537401	non	chkk
Mean Temp	class 1	0.038757114	non	zika
Houses without electricity	class 0	0.04026687	non	chkk
Population without health services	class 1	0.325305565	all	dengue
Mean Max Temp	class 1	0.184793329	all	zika
Illiteracy	class 0	0.814498568	all	chkk
Houses with floor of dirt	class 1	0.508100773	non	chkk
Houses without toilet	class 1	0.422881811	all	dengue
Mean Temp	class 1	0.11	all	dengue
Mean Max Temp	class 1	0.187219512	all	zika
Min mm/day	class 0	0.023321786	non	dengue
Houses without sewage	class 0	0.033138886	non	zika
Mean Max Temp	class 0	0.438709195	all	dengue
Houses without sewage	class 1	0.51243186	non	dengue
Illiteracy	class 0	0.725809277	non	zika
Altitude	class 1	0.074163251	all	chkk
Illiteracy	class 1	0.186044417	non	chkk
Houses without toilet	class 1	0.426165803	non	dengue
Houses with floor of dirt	class 0	0.207576162	all	zika
Mean Min Temp	class 0	0.483039	non	dengue
Houses without water pipelines	class 1	0.35636106	all	dengue
Population without health services	class 1	0.865843494	all	zika
Min mm/day	class 1	0.019572078	non	zika
Max mm/day	class 0	0.285491929	all	chkk
Illiteracy	class 1	0.159448554	non	chkk
Mean Max Temp	class 1	0.603946539	all	chkk
Mean Min Temp	class 1	0.442086734	all	chkk
Houses without electricity	class 1	0.477269351	all	chkk
Illiteracy	class 0	0.486393142	non	dengue
Houses without water pipelines	class 1	0.521501775	all	zika
Mean Max Temp	class 1	0.656231498	all	chkk
Max mm/day	class 0	0.219426536	all	zika
Population without health services	class 1	0.777288627	non	dengue
Houses without water pipelines	class 0	0.3	all	chkk
Houses with floor of dirt	class 0	0.191769024	non	dengue
Houses without electricity	class 0	0.088519977	all	zika
Altitude	class 1	0.001	non	dengue
Houses without electricity	class 0	0.117891308	all	zika
Mean Min Temp	class 1	0.018990191	non	chkk
Altitude	class 0	0.056958683	all	zika
Illiteracy	class 0	0.732309234	all	dengue
Houses with floor of dirt	class 0	0.494195558	non	chkk
Mean mm/day	class 0	0.37	non	chkk
Altitude	class 0	0.005138559	all	zika
Mean mm/day	class 0	0.365537187	non	chkk
Max mm/day	class 0	0.38	non	dengue
Houses without toilet	class 1	1.199483734	non	zika
Altitude	class 1	0.03133909	non	dengue
Altitude	class 1	0.025982218	non	chkk
Houses without electricity	class 1	0.3	non	dengue
Houses without water pipelines	class 0	0.113523747	non	chkk
Illiteracy	class 1	0.49568696	non	dengue
Houses with floor of dirt	class 0	0.217787016	non	zika
Illiteracy	class 1	0.495408055	non	dengue
Houses without sewage	class 1	0.023934107	non	zika
Mean Max Temp	class 1	0.977239134	non	chkk
Min mm/day	class 0	0.100223393	all	zika
Mean Max Temp	class 0	0.275171365	non	dengue
Mean Min Temp	class 1	0.49072133	non	dengue
Houses without toilet	class 0	0.397173013	all	chkk
Houses without electricity	class 0	0.58435317	non	zika
Min mm/day	class 0	0.001	all	chkk
Houses without electricity	class 0	0.0034526	non	chkk
Min mm/day	class 1	0.023011652	all	chkk
Mean Max Temp	class 0	0.280850324	non	dengue
Illiteracy	class 0	0.299237109	non	chkk
Houses with floor of dirt	class 1	0.558104279	non	chkk
Mean mm/day	class 1	0.4	non	zika
Mean Temp	class 1	0.294685793	all	zika
Houses with floor of dirt	class 0	0.218010593	non	dengue
Population without health services	class 0	0.366755785	all	dengue
Max mm/day	class 1	0.322317963	all	dengue
Mean Temp	class 1	0.01667013	non	zika
Houses without toilet	class 0	0.447002154	all	zika
Population without health services	class 1	0.746999962	non	dengue
Mean Temp	class 0	0.635732582	non	dengue
Houses with floor of dirt	class 0	0.480854366	non	chkk
Max mm/day	class 1	0.144901019	all	zika
Houses without water pipelines	class 0	0.582210868	all	zika
Min mm/day	class 1	0.024168843	non	chkk
Min mm/day	class 0	0.001	all	dengue
Mean Temp	class 0	0.116670805	all	chkk
Houses without water pipelines	class 1	0.476949002	non	zika
Max mm/day	class 1	0.291405335	all	chkk
Houses without electricity	class 1	0.358511137	all	dengue
Houses without sewage	class 0	0.138205419	non	chkk
Houses with floor of dirt	class 1	0.194696331	all	zika
Houses without toilet	class 1	0.434859284	non	dengue
Mean mm/day	class 1	0.221393136	all	chkk
Houses without toilet	class 0	0.781654955	non	chkk
Min mm/day	class 1	0.008909716	all	chkk
Altitude	class 0	0.021058115	all	zika
Mean Max Temp	class 0	0.476293085	all	dengue
Houses without water pipelines	class 1	0.388635583	all	dengue
Houses without sewage	class 1	0.432970095	all	chkk
Houses without toilet	class 0	0.794370206	non	chkk
Houses with floor of dirt	class 0	0.497565001	all	chkk
Max mm/day	class 1	0.301691873	all	chkk
Mean Temp	class 1	0.325389553	all	zika
Mean Min Temp	class 0	0.482777271	all	chkk
Mean mm/day	class 0	0.28673265	all	dengue
Illiteracy	class 1	0.21277544	non	chkk
Houses without water pipelines	class 1	0.291338723	non	dengue
Illiteracy	class 0	0.755141001	all	chkk
Houses without water pipelines	class 0	0.138044595	non	chkk
Mean Min Temp	class 1	0.459649971	non	dengue
Population without health services	class 0	1.237194711	all	chkk
Houses without water pipelines	class 0	0.281464142	all	chkk
Max mm/day	class 0	0.277266311	all	chkk
Houses without sewage	class 1	0.537277866	all	dengue
Min mm/day	class 0	0.014139355	non	dengue
Houses with floor of dirt	class 1	0.185105338	all	zika
Population without health services	class 0	1.20325589	all	chkk
Houses without electricity	class 0	0.25343724	non	dengue
Mean Temp	class 1	0.1690428	all	chkk
Houses without electricity	class 0	0.577925389	all	chkk
Mean Max Temp	class 0	0.603212661	all	chkk
Population without health services	class 0	0.825398359	all	zika
Min mm/day	class 1	0.025707239	non	zika
Mean Min Temp	class 0	0.454854928	all	dengue
Mean Temp	class 1	0.095847584	all	dengue
Houses without toilet	class 1	0.211098337	all	chkk
Illiteracy	class 0	0.48	non	dengue
Mean mm/day	class 0	0.15254969	all	chkk
Mean mm/day	class 0	0.409404623	non	dengue
Illiteracy	class 0	0.711678614	non	zika
Houses with floor of dirt	class 0	0.620215917	all	dengue
Population without health services	class 1	0.920983697	all	zika
Houses without water pipelines	class 1	0.594575203	all	zika
Houses without toilet	class 0	0.430167115	all	zika
Houses without sewage	class 0	0.460096215	all	chkk
Mean mm/day	class 1	0.276327867	all	dengue
Mean Temp	class 0	0.687816134	non	dengue
Mean Min Temp	class 0	0.504144974	all	chkk
Min mm/day	class 0	0.001	non	dengue
Houses with floor of dirt	class 0	0.216200965	non	dengue
Mean mm/day	class 1	0.393989239	non	dengue
Mean mm/day	class 0	0.14669276	all	chkk
Houses with floor of dirt	class 0	0.177785571	all	zika
Houses with floor of dirt	class 0	0.201226805	all	zika
Min mm/day	class 0	0.04395076	non	zika
Mean Temp	class 1	0.045512366	non	chkk
Altitude	class 1	0.000407876	all	dengue
Houses without electricity	class 0	0.289199849	non	dengue
Mean Max Temp	class 1	0.607675425	all	chkk
Houses with floor of dirt	class 1	0.211452956	non	dengue
Altitude	class 1	0.048499266	all	dengue
Min mm/day	class 1	0.001	non	dengue
Mean Max Temp	class 0	0.588210385	all	chkk
Houses without toilet	class 0	0.790446789	non	chkk
Houses without sewage	class 1	0.409453292	all	chkk
Houses with floor of dirt	class 0	0.184640718	all	zika
Max mm/day	class 1	0.001	non	chkk
Mean mm/day	class 0	0.297561832	all	dengue
Mean Max Temp	class 1	0.189955447	all	zika
Max mm/day	class 0	0.330482237	all	chkk
Mean Min Temp	class 0	0.363381786	all	dengue
Houses without electricity	class 0	0.557010934	non	zika
Min mm/day	class 1	0.001	all	zika
Mean Temp	class 0	0.110114395	all	chkk
Mean Temp	class 0	0.679368598	non	dengue
Altitude	class 1	0.020425697	non	zika
Mean Max Temp	class 1	0.45646811	all	dengue
Min mm/day	class 1	0.015238181	all	dengue
Houses without water pipelines	class 1	0.303726849	non	dengue
Mean Max Temp	class 0	0.495007532	all	dengue
Mean Temp	class 0	0.019733441	non	chkk
Mean Max Temp	class 0	0.498441999	all	dengue
Mean mm/day	class 1	0.410713509	non	chkk
Min mm/day	class 0	0.08126929	all	zika
Mean mm/day	class 1	0.328885061	non	chkk
Max mm/day	class 1	0.806767028	non	zika
Houses without toilet	class 0	0.817548945	non	chkk
Houses with floor of dirt	class 0	0.605241656	all	dengue
Population without health services	class 1	0.382677946	non	zika
Min mm/day	class 0	0.012542457	non	zika
Houses without electricity	class 1	0.001	non	chkk
Max mm/day	class 0	0.286927209	all	dengue
Altitude	class 1	0.073020102	all	chkk
Min mm/day	class 1	0.024523823	all	chkk
Altitude	class 1	0.030720062	non	dengue
Mean Min Temp	class 0	0.139224489	non	zika
Mean Max Temp	class 1	0.438578819	all	dengue
Houses without toilet	class 0	1.157590263	non	zika
Houses with floor of dirt	class 1	0.640856295	all	dengue
Houses without toilet	class 1	0.470332159	all	dengue
Population without health services	class 0	0.401158666	non	chkk
Houses without sewage	class 0	0.457535559	all	chkk
Houses without toilet	class 1	0.401636959	non	dengue
Houses with floor of dirt	class 0	0.642551874	all	dengue
Mean Max Temp	class 0	0.956989172	non	chkk
Mean mm/day	class 0	0.287949682	all	dengue
Mean mm/day	class 1	0.440222762	non	dengue
Houses without toilet	class 0	0.437629785	non	dengue
Altitude	class 0	0.002502532	non	zika
Max mm/day	class 1	0.178510682	all	zika
Mean Temp	class 1	0.036758244	non	chkk
Houses with floor of dirt	class 0	0.234435679	non	zika
Population without health services	class 0	0.398140729	non	chkk
Houses without sewage	class 0	0.02	non	zika
Houses with floor of dirt	class 1	0.246545094	non	dengue
Population without health services	class 0	1.204343883	all	chkk
Houses without water pipelines	class 1	0.436435551	non	zika
Max mm/day	class 0	0.721944456	non	zika
Max mm/day	class 0	0.221120318	all	zika
Illiteracy	class 0	0.672913144	all	dengue
Mean Temp	class 0	0.001	non	chkk
Max mm/day	class 1	0.805322105	non	zika
Houses without toilet	class 1	0.849058068	non	chkk
Houses without sewage	class 0	0.3	all	zika
Houses without electricity	class 0	0.411704934	all	dengue
Mean Min Temp	class 1	0.346841698	all	dengue
Altitude	class 0	0.010161456	non	chkk
Houses without toilet	class 0	0.797697909	non	chkk
Houses without toilet	class 0	0.44	all	zika
Population without health services	class 0	0.338017773	non	chkk
Mean Min Temp	class 1	0.016456956	non	zika
Mean Min Temp	class 1	0.040475099	non	zika
Mean Temp	class 1	0.774353714	non	dengue
Illiteracy	class 0	0.476821202	non	dengue
Illiteracy	class 0	0.710556444	all	dengue
Mean mm/day	class 1	0.2213096	all	chkk
Houses without toilet	class 1	0.460518175	all	dengue
Mean Min Temp	class 1	0.466755528	non	dengue
Min mm/day	class 0	0.028040286	non	zika
Houses without water pipelines	class 0	0.544080273	all	zika
Altitude	class 0	0.119619614	all	chkk
Altitude	class 1	0.020699731	all	dengue
Min mm/day	class 0	0.01	all	dengue
Min mm/day	class 1	0.028277969	all	zika
Mean mm/day	class 0	0.186732793	all	chkk
Mean mm/day	class 1	0.403771952	non	chkk
Mean Temp	class 0	0.050756248	non	zika
Mean mm/day	class 0	0.18	all	chkk
Max mm/day	class 0	0.097680953	non	chkk
Houses without electricity	class 1	0.604772859	non	zika
Mean mm/day	class 0	0.363900379	non	chkk
Houses without water pipelines	class 1	0.408576958	all	dengue
Mean Min Temp	class 1	0.001	non	zika
Houses without electricity	class 1	0.001	non	chkk
Houses with floor of dirt	class 0	0.220933018	non	dengue
Altitude	class 1	0.016595998	non	dengue
Mean mm/day	class 1	0.232724087	all	dengue
Max mm/day	class 0	0.278423071	all	chkk
Altitude	class 1	0.071702351	all	chkk
Min mm/day	class 0	0.014777832	non	dengue
Mean Max Temp	class 1	0.317714858	non	dengue
Max mm/day	class 0	0.357026015	non	dengue
Min mm/day	class 1	0.008913683	all	chkk
Houses without water pipelines	class 1	0.421722368	all	dengue
Illiteracy	class 1	0.509985868	non	dengue
Houses with floor of dirt	class 1	0.195826049	all	zika
Min mm/day	class 0	0.004407322	all	dengue
Mean Max Temp	class 1	0.170547357	non	zika
Illiteracy	class 0	0.811753717	all	chkk
Mean Max Temp	class 1	0.190097201	all	zika
Mean Min Temp	class 0	0.147641533	non	zika
Mean Max Temp	class 0	0.258294184	non	dengue
Mean mm/day	class 0	0.365648497	non	chkk
Houses without toilet	class 0	0.399774378	all	chkk
Houses without toilet	class 0	0.41090284	all	chkk
Mean Temp	class 0	0.11874055	all	dengue
Mean Max Temp	class 1	0.474153203	all	dengue
Illiteracy	class 1	0.838444335	all	zika
Illiteracy	class 0	0.809641092	all	chkk
Altitude	class 0	0.017044312	non	chkk
Houses without water pipelines	class 0	0.300597452	all	chkk
Altitude	class 1	0.049735079	non	chkk
Houses without sewage	class 0	0.556831013	all	dengue
Min mm/day	class 1	0.024872121	non	chkk
Houses with floor of dirt	class 1	0.636104757	all	dengue
Houses with floor of dirt	class 1	0.578816985	all	chkk
Mean Min Temp	class 1	0.45	all	chkk
Houses without water pipelines	class 1	0.407790081	all	dengue
Mean Min Temp	class 1	0.026818825	non	chkk
Houses without toilet	class 0	0.78637717	non	chkk
Population without health services	class 0	0.420069274	non	zika
Max mm/day	class 1	0.408333407	non	dengue
Houses without water pipelines	class 1	0.17373723	non	chkk
Mean Min Temp	class 0	0.023256586	non	chkk
Houses without water pipelines	class 1	0.560303849	all	zika
Mean Temp	class 1	0.066325158	non	chkk
Houses without toilet	class 1	0.403835829	non	dengue
Population without health services	class 0	0.342284193	all	dengue
Houses without toilet	class 0	0.798549543	non	chkk
Mean Temp	class 1	0.035394213	non	zika
Mean Temp	class 0	0.695009221	non	dengue
Mean Min Temp	class 0	0.536434156	all	chkk
Mean mm/day	class 0	0.409188057	non	dengue
Mean Min Temp	class 0	0.547031471	all	chkk
Mean Temp	class 0	0.690440612	non	dengue
Houses without toilet	class 0	0.439837831	non	dengue
Houses without toilet	class 0	0.793945808	non	chkk
Houses without water pipelines	class 0	0.410238428	all	dengue
Houses without water pipelines	class 0	0.354933976	all	dengue
Max mm/day	class 1	0.808510843	non	zika
Mean Min Temp	class 0	0.126255115	non	zika
Mean Max Temp	class 0	0.482081919	all	dengue
Illiteracy	class 1	0.697267474	all	dengue
Max mm/day	class 0	0.08	non	chkk
Min mm/day	class 1	0.001	non	chkk
Population without health services	class 0	0.855012235	all	zika
Houses without water pipelines	class 0	0.396470774	all	dengue
Max mm/day	class 0	0.210577887	all	zika
Houses without water pipelines	class 1	0.435712708	all	dengue
Houses without toilet	class 1	0.473761299	all	dengue
Max mm/day	class 1	0.805303898	non	zika
Altitude	class 0	0.131012953	all	chkk
Houses with floor of dirt	class 1	0.223057132	non	dengue
Population without health services	class 1	1.131570108	all	chkk
Min mm/day	class 1	0.050420402	all	chkk
Altitude	class 1	0.038605853	non	zika
Mean Max Temp	class 0	0.222156442	non	zika
Mean Temp	class 0	0.171927973	all	dengue
Mean Max Temp	class 1	0.163941923	all	zika
Population without health services	class 0	0.437624382	non	zika
Mean mm/day	class 0	0.289659338	all	dengue
Houses without sewage	class 1	0.207915001	non	chkk
Mean Min Temp	class 0	0.355409483	all	dengue
Min mm/day	class 1	0.027397804	all	dengue
Mean Max Temp	class 1	0.900075432	non	chkk
Min mm/day	class 1	0.001	non	chkk
Houses with floor of dirt	class 1	0.614668192	all	dengue
Mean Max Temp	class 1	0.28508888	non	dengue
Mean Temp	class 1	0.179468724	all	chkk
Population without health services	class 1	0.971190297	all	zika
Min mm/day	class 0	0.001923023	all	dengue
Population without health services	class 0	0.385897397	non	zika
Mean Temp	class 1	0.169433622	all	chkk
Mean mm/day	class 0	0.267027381	all	dengue
Mean Max Temp	class 0	0.610677642	all	chkk
Houses without sewage	class 0	0.19126548	non	chkk
Max mm/day	class 0	0.376097024	non	dengue
Houses without water pipelines	class 0	0.277756191	non	dengue
Min mm/day	class 0	0.023233321	all	chkk
Houses without water pipelines	class 1	0.295312274	non	dengue
Houses without electricity	class 0	0.001	non	chkk
Houses without water pipelines	class 0	0.601511113	all	zika
Max mm/day	class 0	0.185453031	all	zika
Mean Min Temp	class 1	0.337766043	all	dengue
Houses with floor of dirt	class 1	0.60263483	all	dengue
Mean Max Temp	class 0	0.47540916	all	dengue
Max mm/day	class 0	0.276103522	all	chkk
Min mm/day	class 1	0.032215463	non	chkk
Population without health services	class 1	0.390520897	non	zika
Houses without water pipelines	class 1	0.177316334	non	chkk
Population without health services	class 0	0.385816045	non	chkk
Illiteracy	class 1	0.686116907	all	dengue
Min mm/day	class 0	0.010872795	non	zika
Altitude	class 0	0.042287426	all	zika
Houses without sewage	class 0	0.489243896	non	dengue
Altitude	class 0	0.010056272	all	zika
Houses without electricity	class 1	0.025998265	non	chkk
Houses with floor of dirt	class 1	0.567805118	all	chkk
Population without health services	class 0	0.725179955	non	dengue
Altitude	class 1	0.019669001	all	dengue
Illiteracy	class 1	0.683961317	all	dengue
Mean mm/day	class 0	0.369453262	non	chkk
Houses without toilet	class 1	0.818036854	non	chkk
Mean Temp	class 0	0.305663722	all	zika
Mean Min Temp	class 1	0.034081136	non	zika
Mean Max Temp	class 1	0.172457685	non	zika
Altitude	class 0	0.038303868	non	chkk
Population without health services	class 1	0.885596859	all	zika
Mean Min Temp	class 1	0.305073394	all	dengue
Illiteracy	class 0	0.8	all	chkk
Altitude	class 1	0.006638742	non	zika
Mean mm/day	class 0	0.433970791	non	zika
Max mm/day	class 1	0.24843174	all	chkk
Houses without sewage	class 1	0.20337395	non	chkk
Altitude	class 1	0.018726419	non	dengue
Illiteracy	class 0	0.707563757	all	dengue
Altitude	class 0	0.001	non	dengue
Population without health services	class 1	0.408257186	non	zika
Altitude	class 1	0.021580336	non	dengue
Houses without sewage	class 0	0.024396706	non	zika
Max mm/day	class 0	0.267627078	all	dengue
Mean Max Temp	class 1	0.642546957	all	chkk
Houses without electricity	class 1	0.3	non	dengue
Houses without water pipelines	class 1	0.561807387	all	zika
Min mm/day	class 0	0.002658396	non	zika
Min mm/day	class 0	0.071790666	non	zika
Mean Temp	class 0	0.02	non	chkk
Min mm/day	class 1	0.001	all	dengue
Population without health services	class 0	0.716273436	non	dengue
Mean mm/day	class 0	0.407277973	non	chkk
Altitude	class 1	0.023493426	non	chkk
Altitude	class 1	0.030452125	non	zika
Illiteracy	class 0	0.872803114	all	zika
Min mm/day	class 1	0.028013085	non	chkk
Min mm/day	class 1	0.050381333	all	chkk
Mean Max Temp	class 1	0.16236139	all	zika
Mean Min Temp	class 1	0.004641022	non	zika
Mean mm/day	class 1	0.21626596	all	chkk
Houses without sewage	class 0	0.474196907	non	dengue
Mean mm/day	class 0	0.45985902	non	zika
Houses without electricity	class 1	0.371015808	all	dengue
Houses without sewage	class 0	0.234468729	all	zika
Mean Max Temp	class 0	0.427901132	all	dengue
Min mm/day	class 0	0.007578671	non	chkk
Mean Min Temp	class 0	0.52184319	non	dengue
Mean mm/day	class 0	0.316374979	all	dengue
Houses without water pipelines	class 0	0.162158457	non	chkk
Houses without electricity	class 0	0.597891235	all	chkk
Houses without toilet	class 0	0.776741169	non	chkk
Houses without sewage	class 0	0.51098331	all	dengue
Illiteracy	class 1	0.838412349	all	zika
Max mm/day	class 1	0.04540679	non	chkk
Illiteracy	class 1	0.813032686	all	chkk
Altitude	class 0	0.061169463	non	chkk
Mean Temp	class 0	0.698321538	non	dengue
Altitude	class 0	0.002330712	all	dengue
Mean Min Temp	class 1	0.496197396	all	chkk
Mean mm/day	class 0	0.358733301	non	chkk
Altitude	class 1	0.024188514	non	chkk
Mean Temp	class 0	0.001	non	chkk
Min mm/day	class 1	0.015414265	all	zika
Mean mm/day	class 0	0.376189779	non	zika
Population without health services	class 0	0.426392458	non	chkk
Houses without sewage	class 0	0.495372255	all	dengue
Illiteracy	class 1	0.516561228	non	dengue
Houses with floor of dirt	class 0	0.502946857	non	chkk
Mean Min Temp	class 1	0.02	non	zika
Mean mm/day	class 0	0.225631428	all	chkk
Mean Temp	class 1	0.01556579	non	chkk
Min mm/day	class 0	0.010257747	all	dengue
Mean Max Temp	class 0	0.282908861	non	dengue
Houses without sewage	class 1	0.37897092	all	zika
Houses without sewage	class 0	0.279693442	all	zika
Altitude	class 0	0.00919859	all	dengue
Houses with floor of dirt	class 0	0.64324477	all	dengue
Houses without sewage	class 1	0.504285644	all	chkk
Max mm/day	class 0	0.190246936	all	zika
Houses without water pipelines	class 1	0.39253552	all	dengue
Houses without water pipelines	class 1	0.43688741	non	zika
Houses without toilet	class 0	0.449135299	all	dengue
Illiteracy	class 0	0.865270033	all	zika
Altitude	class 1	0.055503139	all	zika
Houses with floor of dirt	class 1	0.213336036	non	zika
Max mm/day	class 1	0.30998206	all	dengue
Population without health services	class 1	0.76858011	non	dengue
Illiteracy	class 0	0.852698229	all	zika
Max mm/day	class 0	0.260468468	all	zika
Houses without sewage	class 1	0.481615815	non	dengue
Houses with floor of dirt	class 1	0.248843135	non	dengue
Houses without sewage	class 0	0.195364857	non	chkk
Houses without sewage	class 0	0.488828956	all	dengue
Altitude	class 0	0.007499764	non	dengue
Mean mm/day	class 1	0.330854975	all	zika
Houses without sewage	class 0	0.534645027	non	dengue
Mean Min Temp	class 1	0.345640901	all	dengue
Houses with floor of dirt	class 0	0.629906806	all	dengue
Population without health services	class 0	0.442114059	non	zika
Houses without toilet	class 1	0.874120952	non	chkk
Houses without sewage	class 1	0.35420162	all	zika
Mean Max Temp	class 1	0.47180341	all	dengue
Mean Temp	class 1	0.065877286	all	dengue
Altitude	class 1	0.024961063	all	dengue
Max mm/day	class 1	0.309352743	all	dengue
Illiteracy	class 1	0.811892902	non	zika
Mean Max Temp	class 0	0.981200357	non	chkk
Houses with floor of dirt	class 0	0.462600557	all	chkk
Houses without toilet	class 1	0.429580702	non	dengue
Mean Min Temp	class 0	0.025937756	non	chkk
Houses without electricity	class 0	0.370856713	all	dengue
Houses without toilet	class 0	0.330807672	all	chkk
Min mm/day	class 1	0.022867723	all	zika
Houses without sewage	class 0	0.319306234	all	zika
Houses without electricity	class 1	0.260998353	non	dengue
Houses without water pipelines	class 0	0.596865248	all	zika
Houses without toilet	class 0	0.793859667	non	chkk
Mean Max Temp	class 0	0.209658555	all	zika
Houses without sewage	class 1	0.026495608	non	zika
Mean Min Temp	class 0	0.184752071	all	zika
Illiteracy	class 1	0.731125239	non	zika
Houses with floor of dirt	class 1	0.240437941	non	dengue
Illiteracy	class 0	0.820103718	all	chkk
Houses without sewage	class 0	0.518093661	non	dengue
Houses without toilet	class 1	0.400249922	all	zika
Houses without toilet	class 1	0.385694276	non	dengue
Houses without electricity	class 1	0.01275349	non	chkk
Mean Temp	class 1	0.28774304	all	zika
Houses with floor of dirt	class 1	0.190146022	all	zika
Altitude	class 1	0.001	non	zika
Houses with floor of dirt	class 0	0.207290615	all	zika
Houses without water pipelines	class 1	0.308183207	non	dengue
Population without health services	class 1	0.332898536	all	dengue
Houses without sewage	class 1	0.40563865	all	chkk
Mean mm/day	class 0	0.330706755	all	zika
Mean Max Temp	class 0	0.627319803	all	chkk
Houses with floor of dirt	class 0	0.630942622	all	dengue
Houses without electricity	class 1	0.455263358	all	chkk
Mean mm/day	class 0	0.18	all	chkk
Houses without electricity	class 0	0.585202534	all	chkk
Max mm/day	class 1	0.205224096	all	zika
Houses without sewage	class 0	0.209367701	non	chkk
Min mm/day	class 0	0.023190362	non	chkk
Mean mm/day	class 0	0.367519522	non	chkk
Mean Min Temp	class 1	0.48	non	dengue
Mean Min Temp	class 1	0.309770704	all	dengue
Mean Temp	class 0	0.033877203	non	zika
Min mm/day	class 0	0.018688989	all	zika
Population without health services	class 0	0.834266007	all	zika
Houses without sewage	class 0	0.481872671	non	dengue
Mean Temp	class 1	0.112534462	all	dengue
Houses without water pipelines	class 0	0.578061911	all	zika
Mean mm/day	class 1	0.393615159	non	zika
Illiteracy	class 1	0.831370922	all	zika
Illiteracy	class 0	0.283813552	non	chkk
Illiteracy	class 0	0.680935529	non	zika
Mean mm/day	class 0	0.317939195	all	zika
Houses without sewage	class 0	0.001	non	zika
Max mm/day	class 1	0.304966539	all	chkk
Houses without sewage	class 0	0.178267594	non	chkk
Mean Min Temp	class 1	0.440626159	all	chkk
Mean Temp	class 0	0.125913997	all	chkk
Min mm/day	class 0	0.028641149	non	dengue
Houses without sewage	class 0	0.287816541	all	zika
Houses without toilet	class 1	0.440107913	non	dengue
Mean Temp	class 1	0.126126879	all	dengue
Mean Max Temp	class 0	0.472838323	all	dengue
Min mm/day	class 1	0.031105478	non	chkk
Mean Max Temp	class 0	0.982865438	non	chkk
Altitude	class 1	0.001	all	zika
Altitude	class 1	0.006717382	non	zika
Illiteracy	class 1	0.815257176	all	chkk
Illiteracy	class 0	0.778209152	all	dengue
Mean Max Temp	class 0	0.580491978	all	chkk
Mean Temp	class 0	0.710670696	non	dengue
Mean Temp	class 1	0.002285166	non	chkk
Min mm/day	class 1	0.023326617	non	chkk
Houses without toilet	class 1	1.222691377	non	zika
Mean Temp	class 0	0.713630337	non	dengue
Population without health services	class 0	1.22627984	all	chkk
Altitude	class 0	0.035713162	all	dengue
Mean Max Temp	class 0	0.979189861	non	chkk
Max mm/day	class 1	0.022286439	non	chkk
Mean Min Temp	class 1	0.494480585	all	chkk
Population without health services	class 0	0.386544573	non	chkk
Houses without water pipelines	class 1	0.392082583	all	dengue
Mean Min Temp	class 0	0.531229306	non	dengue
Population without health services	class 0	0.474353866	non	zika
Houses without toilet	class 0	1.163221527	non	zika
Max mm/day	class 1	0.165632766	all	zika
Mean mm/day	class 1	0.399509648	non	dengue
Houses without toilet	class 1	0.196809907	all	chkk
Mean Max Temp	class 1	0.639553217	all	chkk
Altitude	class 0	0.085944	all	chkk
Houses with floor of dirt	class 0	0.167421685	non	zika
Altitude	class 1	0.015934337	all	zika
Min mm/day	class 1	0.014393798	non	zika
Mean Temp	class 0	0.148735422	all	dengue
Houses with floor of dirt	class 0	0.213223476	all	zika
Altitude	class 1	0.086998018	all	chkk
Population without health services	class 1	0.310959954	all	dengue
Mean Min Temp	class 1	0.336832395	all	dengue
Illiteracy	class 1	0.814084214	all	chkk
Mean Temp	class 0	0.001	non	zika
Max mm/day	class 1	0.836973934	non	zika
Altitude	class 0	0.016217489	all	zika
Max mm/day	class 1	0.391128709	non	dengue
Min mm/day	class 0	0.02495656	all	chkk
Houses without water pipelines	class 0	0.300201848	all	chkk
Min mm/day	class 1	0.018201937	non	zika
Mean Min Temp	class 0	0.207425925	all	zika
Max mm/day	class 1	0.792965149	non	zika
Mean Max Temp	class 1	0.589057602	all	chkk
Houses without sewage	class 0	0.045736628	non	zika
Houses without sewage	class 1	0.38587897	all	chkk
Max mm/day	class 0	0.751033737	non	zika
Mean Max Temp	class 1	0.924103088	non	chkk
Houses without electricity	class 0	0.40559879	all	dengue
Houses without sewage	class 1	0.398121537	all	zika
Mean Min Temp	class 0	0.359904489	all	dengue
Houses without toilet	class 0	1.191508757	non	zika
Houses without toilet	class 1	0.407571605	all	zika
Mean Min Temp	class 1	0.249563833	all	zika
Min mm/day	class 1	0.029759454	non	chkk
Houses without electricity	class 1	0.026006015	non	chkk
Houses without toilet	class 1	0.217746489	all	chkk
Houses without sewage	class 1	0.365381726	all	zika
Houses with floor of dirt	class 0	0.182775832	all	zika
Mean Temp	class 1	0.021874162	non	chkk
Houses without sewage	class 1	0.522895309	all	dengue
Illiteracy	class 1	0.735374402	non	zika
Mean Temp	class 0	0.297708599	all	zika
Illiteracy	class 1	0.663627499	all	dengue
Mean Min Temp	class 0	0.327756682	all	dengue
Mean mm/day	class 0	0.428502953	non	zika
Mean Max Temp	class 1	0.556862458	all	chkk
Mean Temp	class 0	0.275922862	all	zika
Mean Temp	class 1	0.180168335	all	chkk
Mean Max Temp	class 0	0.306675765	non	dengue
Houses without toilet	class 0	0.477972527	non	dengue
Mean mm/day	class 1	0.312269766	all	dengue
Mean Temp	class 1	0.009438414	non	chkk
Houses without sewage	class 1	0.342424447	all	zika
Min mm/day	class 0	0.028651674	non	zika
Min mm/day	class 0	0.001	non	dengue
Illiteracy	class 0	0.307004669	non	chkk
Houses without electricity	class 1	0.604651697	non	zika
Houses without sewage	class 1	0.203624246	non	chkk
Max mm/day	class 1	0.273072414	all	chkk
Mean mm/day	class 0	0.379148991	non	chkk
Houses without water pipelines	class 1	0.421465832	non	zika
Houses without sewage	class 0	0.168738061	non	chkk
Houses without electricity	class 0	0.098347027	all	zika
Houses without sewage	class 1	0.361728999	all	chkk
Houses without sewage	class 0	0.479831587	all	chkk
Mean Max Temp	class 1	0.639481975	all	chkk
Houses without electricity	class 1	0.072794653	all	zika
Houses without water pipelines	class 1	0.287516623	non	dengue
Illiteracy	class 0	0.944909993	all	zika
Min mm/day	class 0	0.057858117	non	chkk
Altitude	class 0	0.010759451	non	dengue
Houses without water pipelines	class 0	0.407981705	all	dengue
Min mm/day	class 1	0.027175357	non	chkk
Mean Temp	class 0	0.110067604	all	chkk
Altitude	class 0	0.095447512	all	chkk
Min mm/day	class 0	0.036803273	non	zika
Houses without toilet	class 1	0.167821716	all	chkk
Population without health services	class 0	0.814330109	all	zika
Population without health services	class 0	0.319526429	non	chkk
Max mm/day	class 1	0.802421105	non	zika
Mean Min Temp	class 1	0.46957448	non	dengue
Mean Max Temp	class 1	0.475006465	all	dengue
Altitude	class 1	0.003304242	all	dengue
Illiteracy	class 0	0.694388733	non	zika
Mean Min Temp	class 1	0.1921822	all	zika
Houses without toilet	class 0	0.436420184	non	dengue
Population without health services	class 1	0.903227773	all	zika
Population without health services	class 1	0.365205284	non	chkk
Altitude	class 0	0.021238587	non	dengue
Mean Max Temp	class 1	0.587013766	all	chkk
Population without health services	class 1	1.152489536	all	chkk
Houses without water pipelines	class 0	0.1733307	non	chkk
Mean Min Temp	class 1	0.449339144	all	chkk
Houses without toilet	class 1	0.382826872	all	zika
Houses without toilet	class 0	0.457002856	non	dengue
Mean Max Temp	class 0	0.219184021	all	zika
Mean Temp	class 1	0.333145685	all	zika
Max mm/day	class 0	0.295929346	all	dengue
Max mm/day	class 0	0.293927064	all	chkk
Houses without toilet	class 0	0.77119882	non	chkk
Population without health services	class 1	0.306084733	all	dengue
Altitude	class 0	0.011771173	non	chkk
Illiteracy	class 0	0.891213529	all	zika
Mean mm/day	class 0	0.259956021	all	zika
Houses without toilet	class 0	0.438329286	all	dengue
Mean mm/day	class 0	0.303264687	all	zika
Mean mm/day	class 1	0.325496177	all	dengue
Mean Temp	class 1	0.033085911	non	chkk
Mean Temp	class 1	0.3	all	zika
Houses without electricity	class 1	0.293039049	non	dengue
Mean Max Temp	class 0	0.30310151	non	dengue
Altitude	class 1	0.017346786	all	dengue
Altitude	class 0	0.001	all	dengue
Altitude	class 0	0.010287277	all	dengue
Altitude	class 0	0.052441072	non	zika
Mean mm/day	class 0	0.260400861	all	dengue
Mean Temp	class 1	0.312694206	all	zika
Mean Min Temp	class 1	0.466770919	all	chkk
Mean mm/day	class 1	0.36789274	non	dengue
Altitude	class 1	0.001369703	non	chkk
Houses without sewage	class 0	0.322384615	all	zika
Max mm/day	class 0	0.71599122	non	zika
Houses without electricity	class 1	0.583652597	non	zika
Mean Min Temp	class 1	0.435929261	all	chkk
Houses without sewage	class 1	0.372620076	all	zika
Min mm/day	class 1	0.051852378	non	chkk
Max mm/day	class 0	0.020646498	non	chkk
Houses without water pipelines	class 1	0.355465949	all	chkk
Mean mm/day	class 0	0.245477851	all	zika
Max mm/day	class 0	0.065428634	non	chkk
Population without health services	class 0	0.870420294	all	zika
Houses without water pipelines	class 0	0.111657583	non	chkk
Houses without electricity	class 0	0.009016377	non	chkk
Houses without sewage	class 0	0.182878478	non	chkk
Mean Min Temp	class 0	0.234669721	all	zika
Mean Temp	class 1	0.124307014	all	dengue
Altitude	class 1	0.069029496	all	chkk
Houses with floor of dirt	class 1	0.581827428	non	chkk
Altitude	class 0	0.01999162	all	dengue
Mean Max Temp	class 1	0.306727884	non	dengue
Mean Max Temp	class 0	0.289141184	non	dengue
Houses without sewage	class 0	0.477347181	all	dengue
Mean Temp	class 0	0.697222872	non	dengue
Min mm/day	class 0	0.007080052	all	chkk
Max mm/day	class 1	0.39556132	non	dengue
Mean mm/day	class 1	0.40405874	non	chkk
Max mm/day	class 0	0.041656772	non	chkk
Max mm/day	class 0	0.720139141	non	zika
Mean Temp	class 0	0.306301177	all	zika
Houses with floor of dirt	class 0	0.259434696	all	zika
Houses without water pipelines	class 0	0.269122	non	dengue
Houses with floor of dirt	class 0	0.204666088	non	dengue
Houses without water pipelines	class 0	0.140698781	non	chkk
Houses without toilet	class 0	0.477159862	all	dengue
Houses without toilet	class 0	0.44844421	all	dengue
Houses without electricity	class 0	0.297237865	non	dengue
Max mm/day	class 1	0.798928287	non	zika
Mean Min Temp	class 0	0.233152007	all	zika
Houses with floor of dirt	class 0	0.16222727	non	zika
Population without health services	class 0	0.748804497	non	dengue
Max mm/day	class 0	0.711005147	non	zika
Houses with floor of dirt	class 0	0.479652967	non	chkk
Houses without sewage	class 1	0.538670697	all	dengue
Max mm/day	class 0	0.284973073	all	dengue
Mean Max Temp	class 1	0.185486905	all	zika
Houses without water pipelines	class 1	0.455248029	non	zika
Mean Min Temp	class 0	0.374468658	all	dengue
Population without health services	class 1	0.749805044	non	dengue
Population without health services	class 0	0.443773179	non	zika
Houses without sewage	class 1	0.001	non	zika
Population without health services	class 0	0.721483102	non	dengue
Houses without electricity	class 1	0.384375979	all	dengue
Mean mm/day	class 1	0.365847583	non	zika
Mean Temp	class 1	0.019816775	non	zika
Mean Max Temp	class 0	0.461685142	all	dengue
Houses without water pipelines	class 1	0.30268968	non	dengue
Mean mm/day	class 1	0.378606498	non	chkk
Houses without electricity	class 1	0.303785476	non	dengue
Mean Min Temp	class 1	0.38960686	all	dengue
Mean mm/day	class 1	0.405224836	non	chkk
Mean mm/day	class 0	0.441062348	non	zika
Altitude	class 0	0.009364893	non	dengue
Illiteracy	class 0	0.725743434	all	dengue
Min mm/day	class 0	0.010298291	all	dengue
Houses without water pipelines	class 1	0.473441028	non	zika
Max mm/day	class 1	0.187004553	all	zika
Altitude	class 1	0.063140014	non	chkk
Illiteracy	class 0	0.63508682	non	zika
Min mm/day	class 1	0.020549628	all	zika
Altitude	class 0	0.009759292	all	dengue
Houses without sewage	class 1	0.364934651	all	zika
Mean Temp	class 1	0.169130946	all	chkk
Houses without water pipelines	class 1	0.558384994	all	zika
Mean Max Temp	class 0	0.969088468	non	chkk
Houses without sewage	class 1	0.46321014	non	dengue
Mean Max Temp	class 1	0.472759176	all	dengue
Mean Min Temp	class 1	0.143877155	all	zika
Population without health services	class 1	1.150707081	all	chkk
Mean Min Temp	class 1	0.458219763	non	dengue
Altitude	class 1	0.010186934	non	chkk
Mean Temp	class 1	0.012601079	non	zika
Houses without water pipelines	class 1	0.518901408	all	zika
Mean Max Temp	class 1	0.468172439	all	dengue
Max mm/day	class 0	0.275477933	all	dengue
Mean Max Temp	class 1	0.932812325	non	chkk
Mean Min Temp	class 0	0.505073073	non	dengue
Houses without electricity	class 1	0.422864744	all	dengue
Houses with floor of dirt	class 1	0.256443	non	dengue
Illiteracy	class 1	0.223639558	non	chkk
Population without health services	class 1	0.351250366	all	dengue
Houses without water pipelines	class 0	0.36295561	all	dengue
Mean Min Temp	class 1	0.338524106	all	dengue
Population without health services	class 1	0.888207784	all	zika
Mean Min Temp	class 0	0.532599453	non	dengue
Mean Min Temp	class 1	0.450303632	all	chkk
Mean Min Temp	class 0	0.250752177	all	zika
Population without health services	class 0	1.222422498	all	chkk
Illiteracy	class 0	0.716174994	non	zika
Min mm/day	class 0	0.001	non	chkk
Max mm/day	class 1	0.010849796	non	chkk
Mean Temp	class 0	0.063694168	non	zika
Mean Max Temp	class 0	0.998872083	non	chkk
Houses without toilet	class 1	0.388967396	all	zika
Illiteracy	class 0	0.677247074	non	zika
Mean Temp	class 1	0.724204831	non	dengue
Illiteracy	class 1	0.835894295	all	zika
Houses with floor of dirt	class 1	0.226984567	non	dengue
Altitude	class 0	0.001	non	dengue
Mean mm/day	class 0	0.18927726	all	chkk
Houses without water pipelines	class 1	0.400890745	all	chkk
Houses without water pipelines	class 1	0.56	all	zika
Illiteracy	class 1	0.71837321	non	zika
Houses without electricity	class 1	0.586396974	non	zika
Houses without water pipelines	class 1	0.307212934	all	chkk
Illiteracy	class 1	0.209447298	non	chkk
Mean mm/day	class 0	0.153162771	all	chkk
Mean Min Temp	class 1	0.001	non	chkk
Max mm/day	class 1	0.040515	non	chkk
Population without health services	class 1	0.301296896	all	dengue
Houses without sewage	class 0	0.480207075	all	dengue
Population without health services	class 1	1.137348672	all	chkk
Min mm/day	class 1	0.001	all	chkk
Houses without electricity	class 1	0.015472015	non	chkk
Mean Max Temp	class 1	0.482864933	all	dengue
Houses with floor of dirt	class 1	0.552973397	non	chkk
Houses without electricity	class 1	0.593974455	non	zika
Houses without sewage	class 1	0.494285124	non	dengue
Houses without toilet	class 1	0.385151851	all	zika
Min mm/day	class 1	0.010714495	non	dengue
Mean Min Temp	class 0	0.524662669	non	dengue
Houses without toilet	class 1	0.41173582	all	zika
Mean Min Temp	class 0	0.015582514	non	chkk
Houses without sewage	class 0	0.271570554	all	zika
Mean mm/day	class 0	0.458976318	non	zika
Houses without electricity	class 1	0.067072954	all	zika
Mean Min Temp	class 0	0.380690294	all	dengue
Houses without water pipelines	class 0	0.128952998	non	chkk
Houses without sewage	class 0	0.284236347	all	zika
Mean Temp	class 0	0.020996388	non	chkk
Houses without sewage	class 1	0.385611645	all	chkk
Population without health services	class 0	0.7112476	non	dengue
Min mm/day	class 0	0.001	non	dengue
Houses without electricity	class 1	0.028448263	non	chkk
Mean Max Temp	class 0	0.593648829	all	chkk
Mean Max Temp	class 1	0.906907066	non	chkk
Houses without toilet	class 0	1.151600314	non	zika
Mean Max Temp	class 0	0.225473738	all	zika
Max mm/day	class 0	0.382116592	non	dengue
Mean mm/day	class 0	0.397853672	non	dengue
Mean Temp	class 0	0.180891592	all	dengue
Population without health services	class 1	0.317321005	all	dengue
Houses without electricity	class 1	0.583662731	non	zika
Min mm/day	class 0	0.001	all	dengue
Houses without sewage	class 0	0.18576306	non	chkk
Houses without electricity	class 0	0.395469439	all	dengue
Min mm/day	class 0	0.010666746	all	zika
Houses with floor of dirt	class 1	0.175538629	non	zika
Illiteracy	class 0	0.474988828	non	dengue
Altitude	class 0	0.031172958	all	dengue
Houses without water pipelines	class 0	0.402683271	non	zika
Houses without toilet	class 1	0.20028037	all	chkk
Mean mm/day	class 1	0.270398282	all	dengue
Mean mm/day	class 0	0.449284617	non	zika
Max mm/day	class 0	0.062717238	non	chkk
Min mm/day	class 0	0.013822253	non	dengue
Mean Temp	class 1	0.099817817	all	dengue
Max mm/day	class 0	0.736491978	non	zika
Illiteracy	class 1	0.650727978	all	dengue
Mean mm/day	class 1	0.232444835	all	chkk
Mean Min Temp	class 0	0.020420959	non	chkk
Houses without electricity	class 0	0.023568082	non	chkk
Houses without sewage	class 0	0.448695186	all	chkk
Population without health services	class 0	0.833617064	all	zika
Houses without sewage	class 0	0.19094395	non	chkk
Illiteracy	class 1	0.73	non	zika
Max mm/day	class 1	0.303555086	all	chkk
Houses without sewage	class 1	0.337639879	all	zika
Min mm/day	class 1	0.020525483	non	chkk
Min mm/day	class 1	0.033495593	all	dengue
Houses without water pipelines	class 0	0.595758142	all	zika
Illiteracy	class 1	0.699577804	all	dengue
Population without health services	class 0	0.342124278	all	dengue
Altitude	class 1	0.013914284	non	zika
Population without health services	class 0	1.20316745	all	chkk
Population without health services	class 1	0.357685213	non	chkk
Houses without toilet	class 1	0.417497414	all	zika
Illiteracy	class 1	0.491236765	non	dengue
Mean Temp	class 0	0.058541503	non	zika
Max mm/day	class 0	0.377502287	non	dengue
Houses without toilet	class 0	0.410829256	all	chkk
Altitude	class 0	0.031333969	non	zika
Houses without electricity	class 0	0.270186138	non	dengue
Mean Min Temp	class 1	0.48	non	dengue
Mean Max Temp	class 1	0.197716375	all	zika
Illiteracy	class 0	0.892866475	all	zika
Houses without electricity	class 1	0.078437947	all	zika
Mean Min Temp	class 1	0.123445066	all	zika
Houses without toilet	class 1	0.230353512	all	chkk
Altitude	class 1	0.014579196	non	zika
Altitude	class 0	0.001	non	zika
Mean Max Temp	class 0	0.225489273	all	zika
Mean Max Temp	class 0	0.981456528	non	chkk
Houses without toilet	class 1	0.19208731	all	chkk
Altitude	class 1	0.02850412	non	zika
Min mm/day	class 0	0.001	non	chkk
Mean Max Temp	class 0	0.985356978	non	chkk
Mean Temp	class 0	0.02694468	non	chkk
Houses without toilet	class 1	0.421524647	non	dengue
Population without health services	class 0	0.741902734	non	dengue
Illiteracy	class 0	0.467122027	non	dengue
Houses without electricity	class 0	0.02	non	chkk
Population without health services	class 0	0.842010355	all	zika
Houses without electricity	class 0	0.426505651	all	dengue
Mean Max Temp	class 1	0.19739819	all	zika
Houses with floor of dirt	class 1	0.165899687	all	zika
Houses without sewage	class 1	0.520589819	all	dengue
Mean Temp	class 1	0.164610483	all	chkk
Mean Temp	class 0	0.001	non	zika
Illiteracy	class 0	0.902812159	all	zika
Mean Max Temp	class 1	0.456919309	all	dengue
Houses without sewage	class 1	0.502319602	all	dengue
Max mm/day	class 0	0.28261828	all	chkk
Houses without sewage	class 0	0.474554288	all	dengue
Mean Max Temp	class 0	0.262986644	non	zika
Houses without water pipelines	class 0	0.415625115	all	dengue
Houses without water pipelines	class 0	0.395439557	non	zika
Mean Min Temp	class 0	0.484474584	non	dengue
Min mm/day	class 1	0.012837168	non	zika
Mean Temp	class 0	0.691641342	non	dengue
Altitude	class 1	0.03606992	all	dengue
Illiteracy	class 1	0.203711057	non	chkk
Population without health services	class 0	0.451360233	non	zika
Max mm/day	class 1	0.793305982	non	zika
Max mm/day	class 0	0.398013994	non	dengue
Mean mm/day	class 1	0.406772906	non	dengue
Houses without toilet	class 0	0.41161047	all	chkk
Houses without water pipelines	class 0	0.300234311	non	dengue
Population without health services	class 0	0.764888073	non	dengue
Houses without water pipelines	class 1	0.559172492	all	zika
Mean Max Temp	class 0	0.214293246	non	zika
Mean Min Temp	class 0	0.2156097	all	zika
Mean Min Temp	class 1	0.021216271	non	zika
Houses without water pipelines	class 0	0.405187837	non	zika
Houses without sewage	class 0	0.206608946	non	chkk
Population without health services	class 1	0.363373933	non	chkk
Houses without electricity	class 0	0.561142432	non	zika
Houses without water pipelines	class 1	0.558733408	all	zika
Illiteracy	class 1	0.820254254	all	chkk
Houses without water pipelines	class 1	0.404633855	all	dengue
Houses without electricity	class 0	0.298490701	non	dengue
Houses without toilet	class 1	0.487257626	all	dengue
Illiteracy	class 0	0.48175996	non	dengue
Mean Temp	class 0	0.02505475	non	zika
Illiteracy	class 1	0.505849497	non	dengue
Mean mm/day	class 0	0.29520127	all	zika
Houses without water pipelines	class 1	0.455296385	non	zika
Altitude	class 1	0.090836862	all	chkk
Mean mm/day	class 0	0.159441535	all	chkk
Mean Min Temp	class 0	0.117022952	non	zika
Houses without electricity	class 0	0.563167519	all	chkk
Altitude	class 1	0.084632942	all	chkk
Mean Min Temp	class 1	0.49536213	non	dengue
Houses without sewage	class 0	0.460758847	all	chkk
Houses without toilet	class 0	0.465348174	non	dengue
Houses without toilet	class 0	0.481274107	non	dengue
Altitude	class 1	0.026499577	non	zika
Houses without toilet	class 1	0.383833399	all	zika
Population without health services	class 1	0.903534828	all	zika
Min mm/day	class 0	0.017593707	all	dengue
Max mm/day	class 0	0.0717301	non	chkk
Houses without water pipelines	class 0	0.121863195	non	chkk
Mean Max Temp	class 1	0.268226391	non	dengue
Min mm/day	class 0	0.019059558	non	dengue
Mean Max Temp	class 1	0.299036957	non	dengue
Mean Min Temp	class 0	0.001	non	chkk
Illiteracy	class 0	0.770544492	all	chkk
Mean mm/day	class 1	0.326423973	all	dengue
Mean mm/day	class 0	0.419562458	non	zika
Mean mm/day	class 0	0.256798472	all	dengue
Houses without sewage	class 0	0.295154662	all	zika
Houses without water pipelines	class 0	0.404654943	all	dengue
Max mm/day	class 0	0.059149048	non	chkk
Houses without sewage	class 0	0.30294651	all	zika
Houses with floor of dirt	class 0	0.618953632	all	dengue
Houses without water pipelines	class 0	0.250211925	non	dengue
Mean Temp	class 1	0.182618041	all	chkk
Houses without toilet	class 1	0.834278083	non	chkk
Houses with floor of dirt	class 1	0.597213316	all	dengue
Houses without electricity	class 1	0.066662679	all	zika
Houses without toilet	class 1	0.84901913	non	chkk
Max mm/day	class 0	0.393800366	non	dengue
Mean Temp	class 1	0.026760128	non	chkk
Mean Min Temp	class 0	0.013674878	non	chkk
Mean Temp	class 0	0.681036031	non	dengue
Max mm/day	class 1	0.350309595	all	dengue
Mean Max Temp	class 0	0.264580129	non	dengue
Mean Temp	class 0	0.289186387	all	zika
Houses with floor of dirt	class 0	0.225885599	non	zika
Houses without toilet	class 1	0.415970445	all	zika
Houses without electricity	class 0	0.055964981	non	chkk
Mean Min Temp	class 0	0.001	non	chkk
Max mm/day	class 0	0.221538224	all	zika
Max mm/day	class 0	0.386783043	non	dengue
Max mm/day	class 0	0.272993657	all	chkk
Min mm/day	class 1	0.013919509	non	dengue
Houses with floor of dirt	class 0	0.211543774	non	dengue
Houses without sewage	class 0	0.551486747	all	chkk
Houses without sewage	class 0	0.441432925	non	dengue
Min mm/day	class 1	0.06039067	all	chkk
Min mm/day	class 0	0.010329066	all	chkk
Houses without water pipelines	class 1	0.45500449	non	zika
Mean Temp	class 1	0.099863955	all	dengue
Houses without sewage	class 0	0.313563864	all	zika
Houses without electricity	class 0	0.274533387	non	dengue
Mean Temp	class 1	0.01844623	non	zika
Houses without toilet	class 1	1.170080728	non	zika
Mean Max Temp	class 1	0.90297848	non	chkk
Altitude	class 0	0.002481528	non	dengue
Houses with floor of dirt	class 1	0.581760287	non	chkk
Mean mm/day	class 1	0.389314183	non	dengue
Houses without water pipelines	class 0	0.320803764	all	chkk
Mean mm/day	class 1	0.22	all	chkk
Illiteracy	class 0	0.283892319	non	chkk
Houses without water pipelines	class 1	0.178428705	non	chkk
Mean Max Temp	class 1	0.177296665	non	zika
Mean mm/day	class 0	0.210008884	all	chkk
Population without health services	class 1	1.153421119	all	chkk
Max mm/day	class 1	0.778851421	non	zika
Houses without toilet	class 1	0.40453358	all	zika
Mean Min Temp	class 0	0.250505481	all	zika
Houses without electricity	class 1	0.303536794	non	dengue
Mean Max Temp	class 1	0.639267855	all	chkk
Houses without sewage	class 0	0.523031035	all	dengue
Houses without sewage	class 1	0.002777638	non	zika
Altitude	class 0	0.00963693	non	chkk
Houses without toilet	class 0	0.505777723	all	dengue
Mean Min Temp	class 0	0.389879314	all	dengue
Mean Min Temp	class 1	0.463352394	non	dengue
Houses without sewage	class 0	0.300856621	all	zika
Mean mm/day	class 0	0.419804212	non	dengue
Mean Max Temp	class 1	0.331764121	non	dengue
Mean Max Temp	class 1	0.142341408	all	zika
Mean Min Temp	class 0	0.22	all	zika
Min mm/day	class 1	0.046229782	all	chkk
Mean Min Temp	class 1	0.189726988	all	zika
Mean Temp	class 0	0.274927114	all	zika
Max mm/day	class 1	0.45780936	non	dengue
Illiteracy	class 0	0.908426463	all	zika
Min mm/day	class 1	0.010233459	all	dengue
Houses without sewage	class 0	0.197412926	non	chkk
Illiteracy	class 1	0.83	all	zika
Houses with floor of dirt	class 0	0.616375689	all	dengue
Houses without electricity	class 1	0.289774166	non	dengue
Mean mm/day	class 0	0.42	non	dengue
Min mm/day	class 1	0.011170638	non	zika
Altitude	class 0	0.044703791	all	zika
Mean Max Temp	class 0	0.188811002	all	zika
Houses without toilet	class 0	0.411619	all	zika
Mean mm/day	class 1	0.463006095	non	chkk
Mean Temp	class 1	0.174525404	all	chkk
Population without health services	class 0	0.773435487	non	dengue
Mean Temp	class 1	0.729821365	non	dengue
Min mm/day	class 1	0.036756044	non	chkk
Houses without sewage	class 1	0.178322846	non	chkk
Houses without toilet	class 1	0.426014455	all	zika
Max mm/day	class 0	0.716753048	non	zika
Houses without toilet	class 1	0.836611753	non	chkk
Altitude	class 1	0.138569842	all	chkk
Houses with floor of dirt	class 1	0.163506481	non	zika
Houses without water pipelines	class 0	0.370419854	all	dengue
Houses without electricity	class 0	0.554816024	non	zika
Houses without electricity	class 0	0.544014281	all	chkk
Mean Temp	class 1	0.30542695	all	zika
Houses with floor of dirt	class 1	0.175116984	all	zika
Population without health services	class 0	0.861992643	all	zika
Houses without sewage	class 1	0.365973149	all	zika
Houses without toilet	class 1	0.39442165	all	zika
Altitude	class 1	0.000326435	all	dengue
Mean Min Temp	class 1	0.528942406	non	dengue
Houses with floor of dirt	class 1	0.515564177	all	chkk
Houses without electricity	class 0	0.522105517	non	zika
Houses with floor of dirt	class 0	0.512633953	all	chkk
Altitude	class 0	0.087723306	non	chkk
Mean Max Temp	class 0	0.475827222	all	dengue
Houses without electricity	class 0	0.024785393	non	chkk
Houses with floor of dirt	class 1	0.547311001	non	chkk
Houses without electricity	class 0	0.449082825	all	dengue
Illiteracy	class 0	0.80715283	all	chkk
Max mm/day	class 0	0.739330853	non	zika
Mean Max Temp	class 1	0.463511694	all	dengue
Population without health services	class 0	0.393470553	all	dengue
Mean Max Temp	class 0	0.435731509	all	dengue
Mean Max Temp	class 0	0.324759758	non	dengue
Houses without sewage	class 0	0.470854047	non	dengue
Mean Temp	class 0	0.318479825	all	zika
Mean mm/day	class 1	0.170755365	all	chkk
Mean mm/day	class 1	0.394312406	non	dengue
Mean Max Temp	class 1	0.89671604	non	chkk
Mean Min Temp	class 0	0.371257761	all	dengue
Altitude	class 0	0.002386099	non	dengue
Mean mm/day	class 1	0.351960654	all	zika
Min mm/day	class 1	0.016525167	non	dengue
Mean Min Temp	class 1	0.347304639	all	dengue
Houses without water pipelines	class 1	0.31347617	non	dengue
Altitude	class 0	0.028544836	all	dengue
Mean Max Temp	class 1	0.176434411	all	zika
Houses without water pipelines	class 0	0.396647675	non	zika
Houses without water pipelines	class 0	0.379571392	non	zika
Mean Min Temp	class 0	0.206126343	all	zika
Houses with floor of dirt	class 1	0.163859143	non	zika
Mean Temp	class 1	0.033593557	non	zika
Mean Max Temp	class 0	0.475460835	all	dengue
Mean mm/day	class 0	0.301023945	all	zika
Houses without electricity	class 1	0.615720845	non	zika
Min mm/day	class 1	0.006131232	all	chkk
Houses without water pipelines	class 1	0.510880309	non	zika
Houses without sewage	class 0	0.473056468	all	dengue
Altitude	class 0	0.132511515	all	chkk
Population without health services	class 1	0.333531637	all	dengue
Illiteracy	class 1	0.845935757	all	zika
Mean Min Temp	class 1	0.47869153	non	dengue
Houses without toilet	class 1	0.340195756	all	zika
Mean Temp	class 1	0.085702999	all	dengue
Houses without water pipelines	class 0	0.305755993	all	chkk
Mean mm/day	class 1	0.406269459	all	zika
Houses with floor of dirt	class 0	0.172205341	all	zika
Houses with floor of dirt	class 0	0.633609642	all	dengue
Population without health services	class 1	0.332375089	all	dengue
Houses without sewage	class 0	0.011812524	non	zika
Mean mm/day	class 1	0.22	all	chkk
Min mm/day	class 0	0.001	non	zika
Mean mm/day	class 1	0.421869306	non	zika
Houses without sewage	class 0	0.507664569	all	dengue
Min mm/day	class 1	0.068306015	non	chkk
Houses without water pipelines	class 1	0.586096955	all	zika
Population without health services	class 0	0.413757248	non	zika
Houses without sewage	class 1	0.001	non	zika
Houses without sewage	class 1	0.385198802	all	chkk
Max mm/day	class 1	0.31966994	all	chkk
Max mm/day	class 0	0.25680263	all	dengue
Houses with floor of dirt	class 0	0.673933748	all	dengue
Population without health services	class 0	0.418053493	non	chkk
Mean Max Temp	class 0	0.217199039	non	zika
Mean Temp	class 1	0.049554092	all	dengue
Houses without electricity	class 1	0.472532505	all	chkk
Houses without toilet	class 1	0.391006922	all	zika
Mean mm/day	class 1	0.289034176	all	dengue
Mean Min Temp	class 0	0.269828058	all	zika
Population without health services	class 1	0.376278758	non	zika
Houses without water pipelines	class 1	0.337172949	non	dengue
Max mm/day	class 0	0.744729623	non	zika
Altitude	class 1	0.001	all	dengue
Houses without sewage	class 0	0.181702161	non	chkk
Population without health services	class 0	1.163399133	all	chkk
Altitude	class 1	0.001	all	zika
Illiteracy	class 0	0.90004106	all	zika
Max mm/day	class 1	0.297016749	all	dengue
Mean mm/day	class 0	0.42754925	non	zika
Mean Temp	class 0	0.018182289	non	chkk
Mean Max Temp	class 1	0.311000353	non	dengue
Min mm/day	class 0	0.02289815	non	chkk
Houses without water pipelines	class 0	0.144816627	non	chkk
Mean mm/day	class 1	0.355731617	all	zika
Houses without electricity	class 0	0.417466957	all	dengue
Houses without water pipelines	class 0	0.392776343	non	zika
Houses without electricity	class 0	0.591650319	non	zika
Max mm/day	class 0	0.103112709	non	chkk
Houses without sewage	class 0	0.311576857	all	zika
Houses without water pipelines	class 1	0.418333767	all	dengue
Altitude	class 0	0.001	all	zika
Mean mm/day	class 0	0.421125635	non	dengue
Houses without electricity	class 0	0.024455175	non	chkk
Mean Min Temp	class 0	0.50191325	all	chkk
Houses without sewage	class 0	0.451007727	non	dengue
Illiteracy	class 1	0.743592546	non	zika
Altitude	class 0	0.035543885	non	chkk
Population without health services	class 1	1.153299701	all	chkk
Houses without toilet	class 1	0.394982796	all	zika
Mean Temp	class 0	0.176427282	all	chkk
Houses without electricity	class 0	0.001	non	chkk
Max mm/day	class 0	0.756986799	non	zika
Illiteracy	class 1	0.740442781	non	zika
Houses without electricity	class 1	0.606556292	non	zika
Houses with floor of dirt	class 0	0.21339345	non	dengue
Population without health services	class 1	0.32	all	dengue
Houses without water pipelines	class 0	0.128533017	non	chkk
Mean mm/day	class 1	0.335645245	all	zika
Illiteracy	class 0	0.279170225	non	chkk
Illiteracy	class 0	0.697702325	all	dengue
Altitude	class 0	0.039088008	all	zika
Mean mm/day	class 1	0.234194984	all	chkk
Illiteracy	class 0	0.915190963	all	zika
Houses without sewage	class 0	0.522410574	all	chkk
Population without health services	class 1	1.111666949	all	chkk
Min mm/day	class 0	0.001	non	dengue
Illiteracy	class 1	0.534512725	non	dengue
Houses without water pipelines	class 1	0.425918849	non	zika
Houses without toilet	class 1	0.478819639	all	dengue
Houses with floor of dirt	class 1	0.202192888	all	zika
Houses without toilet	class 1	0.43184883	non	dengue
Mean Min Temp	class 0	0.228729295	all	zika
Population without health services	class 1	0.771286419	non	dengue
Max mm/day	class 0	0.732655877	non	zika
Houses with floor of dirt	class 0	0.19164215	non	dengue
Mean Max Temp	class 1	0.185683544	all	zika
Mean Temp	class 1	0.177476981	all	chkk
Houses without sewage	class 0	0.3058834	all	zika
Population without health services	class 1	1.160466238	all	chkk
Mean mm/day	class 1	0.350561705	all	zika
Houses without water pipelines	class 1	0.558002077	all	zika
Illiteracy	class 1	0.51	non	dengue
Mean Temp	class 1	0.139917236	all	dengue
Houses without toilet	class 1	0.479609915	all	dengue
Illiteracy	class 0	0.881333598	all	zika
Mean Min Temp	class 1	0.32775424	all	dengue
Mean Min Temp	class 1	0.418839875	all	chkk
Illiteracy	class 1	0.695503105	non	zika
Mean Temp	class 0	0.155971081	all	chkk
Mean Min Temp	class 1	0.136203568	all	zika
Min mm/day	class 1	0.038237767	all	dengue
Altitude	class 0	0.001583918	non	dengue
Illiteracy	class 0	0.472319797	non	dengue
Max mm/day	class 0	0.73081951	non	zika
Mean Min Temp	class 0	0.484735537	all	chkk
Houses with floor of dirt	class 0	0.222655426	non	dengue
Illiteracy	class 0	0.799613649	all	chkk
Houses with floor of dirt	class 0	0.18	all	zika
Houses without sewage	class 1	0.541058309	all	dengue
Mean Max Temp	class 1	0.173797108	all	zika
Illiteracy	class 0	0.806642092	all	chkk
Mean Temp	class 0	0.173862683	all	dengue
Houses with floor of dirt	class 1	0.193999402	non	zika
Houses without electricity	class 0	0.260747621	non	dengue
Mean Temp	class 0	0.025257418	non	zika
Houses without water pipelines	class 0	0.38886909	all	dengue
Mean Max Temp	class 1	0.192588987	non	zika
Altitude	class 0	0.024536765	non	zika
Mean Temp	class 0	0.001	non	zika
Population without health services	class 0	0.824731126	all	zika
Illiteracy	class 0	0.903305115	all	zika
Houses without sewage	class 0	0.498027987	all	dengue
Min mm/day	class 1	0.001685954	non	dengue
Houses without electricity	class 1	0.408855437	all	dengue
Mean Min Temp	class 1	0.550758143	non	dengue
Min mm/day	class 0	0.001	all	dengue
Illiteracy	class 0	0.894900048	all	zika
Population without health services	class 0	1.204047993	all	chkk
Illiteracy	class 0	0.704189206	all	dengue
Altitude	class 0	0.031820093	non	dengue
Max mm/day	class 1	0.397564977	non	dengue
Houses without sewage	class 0	0.056760894	non	zika
Mean Max Temp	class 0	0.348679582	non	dengue
Houses without toilet	class 0	0.456632037	all	dengue
Houses without sewage	class 1	0.407970164	all	chkk
Houses without water pipelines	class 1	0.42124616	all	dengue
Mean Min Temp	class 0	0.363831143	all	dengue
Houses with floor of dirt	class 0	0.501110832	non	chkk
Altitude	class 0	0.001	non	dengue
[truncated: 14,801 more rows]
